# Supplementary material for: Stochastic gradient boosting frequency-severity model of insurance claims
Source: PLoS One. 2020 Aug 31;15(8):e0238000. doi: 10.1371/journal.pone.0238000 (PMC7458339; doi:10.1371/journal.pone.0238000)
Supplement: S1 Dataset — (CSV) [file pone.0238000.s001.csv]

IDpol	ClaimNb	Exposure	Area	VehPower	VehAge	DrivAge	BonusMalus	VehBrand	VehGas	LogDensity	Region	ClaimSev
139	1	0.75	6	7	(0,1]	(55,70]	50	B12	Regular	10.20359214	R11	303
190	1	0.14	2	9	(4,10]	(45,55]	60	B12	Diesel	4.025351691	R25	1981.84
414	1	0.14	5	4	(0,1]	(35,45]	85	B12	Regular	8.47470314	R11	1456.55
463	1	0.31	1	5	(0,1]	(35,45]	50	B12	Regular	2.48490665	R73	3986.67
606	1	0.84	4	9	(4,10]	(45,55]	50	B12	Diesel	6.368187186	R93	1840.14
622	1	0.75	4	5	(0,1]	(25,35]	64	B12	Regular	7.355641103	R31	1397.97
811	1	0.76	5	5	(0,1]	(35,45]	50	B12	Regular	8.106816039	R93	971.98
830	1	0.68	5	4	(4,10]	(21,25]	105	B1	Regular	8.027476531	R11	1442.75
975	1	0.73	4	9	(0,1]	(55,70]	50	B12	Regular	6.345636361	R93	637.41
1226	1	0.79	2	7	(4,10]	(25,35]	80	B12	Diesel	4.17438727	R21	3048.98
1301	1	0.05	4	6	(0,1]	(70,Inf]	50	B12	Regular	6.29710932	R91	4573.47
1323	1	0.62	5	8	(1,4]	(55,70]	72	B12	Regular	7.891330758	R93	384.77
1349	1	0.36	3	5	(0,1]	(35,45]	57	B12	Diesel	5.176149733	R93	185.98
1534	1	0.62	2	4	(0,1]	(45,55]	50	B12	Regular	4.369447852	R91	671.05
1669	1	0.5	4	9	(0,1]	(25,35]	67	B12	Regular	7.037905963	R11	724.03
1671	1	0.73	5	6	(0,1]	(70,Inf]	50	B12	Regular	8.049427057	R11	3401.9
1741	1	0.65	5	6	(4,10]	(45,55]	100	B1	Regular	9.114049712	R11	2975.68
1870	1	0.11	3	5	(0,1]	(45,55]	50	B12	Regular	6.059123196	R73	1692.29
1963	1	0.1	5	9	(0,1]	(70,Inf]	50	B12	Regular	7.855544678	R72	422.05
1967	1	0.75	6	9	(4,10]	(45,55]	51	B12	Regular	10.20359214	R11	76.22
2058	1	0.55	3	9	(0,1]	(45,55]	70	B12	Regular	6.173786104	R22	704.18
2199	1	0.12	1	5	(0,1]	(45,55]	50	B12	Diesel	3.135494216	R52	564.35
2222	1	0.73	5	5	(0,1]	(21,25]	100	B12	Regular	8.391176351	R11	3365.37
2284	1	0.6	3	6	(0,1]	(25,35]	72	B12	Regular	6.204557763	R91	1761.37
2311	1	0.72	5	5	(0,1]	(45,55]	50	B12	Regular	8.688790785	R11	553.09
2375	1	0.72	5	5	(0,1]	(45,55]	50	B12	Regular	8.14031554	R93	631.36
2540	1	0.15	5	7	(1,4]	(70,Inf]	60	B12	Regular	7.696667082	R11	6467.65
2606	1	0.01	5	7	(0,1]	(35,45]	60	B12	Diesel	8.790269111	R11	1322.75
2689	1	0.7	6	7	(4,10]	(25,35]	100	B12	Regular	9.663007082	R11	885.28
2869	1	0.57	4	4	(0,1]	(45,55]	50	B12	Regular	6.587550015	R91	1878.72
3131	1	0.74	5	9	(0,1]	(55,70]	72	B12	Regular	8.600246747	R93	1219.51
3227	1	0.96	5	6	(4,10]	(45,55]	50	B4	Regular	7.823245691	R72	984.07
3280	1	0.75	1	9	(0,1]	(45,55]	50	B12	Regular	3.526360525	R26	3647.26
3351	1	0.47	5	4	(0,1]	(45,55]	50	B12	Regular	7.855544678	R72	1183.63
3362	1	0.85	4	4	(0,1]	(25,35]	80	B12	Regular	6.413458957	R91	4166.79
3407	1	0.93	6	9	(0,1]	(55,70]	50	B12	Regular	9.749170192	R11	1096.52
3801	1	0.86	4	9	(1,4]	(45,55]	50	B12	Regular	7.434257382	R82	5451.29
3895	1	0.39	3	7	(4,10]	(25,35]	60	B1	Regular	5.783825182	R41	6239.07
3897	1	0.69	5	4	(0,1]	(35,45]	50	B12	Regular	8.106816039	R93	12555.36
3940	1	0.48	5	9	(0,1]	(45,55]	50	B12	Diesel	9.138522084	R82	1551.38
4094	1	0.26	2	9	(1,4]	(25,35]	76	B12	Diesel	4.077537444	R11	1309.81
4178	1	0.75	1	5	(0,1]	(35,45]	50	B12	Regular	2.833213344	R94	326.57
4214	1	0.55	6	8	(4,10]	(45,55]	100	B12	Regular	10.20359214	R11	409.13
4263	1	0.65	3	9	(4,10]	(25,35]	76	B12	Diesel	5.087596335	R52	549.21
4376	1	0.24	5	5	(4,10]	(25,35]	68	B3	Diesel	8.106816039	R93	433.89
4663	1	0.49	6	9	(0,1]	(35,45]	76	B12	Diesel	10.20359214	R11	1746.38
4718	1	0.51	4	6	(0,1]	(25,35]	64	B12	Regular	6.855408799	R24	575.19
5038	1	0.59	5	7	(4,10]	(25,35]	85	B12	Diesel	8.227909838	R93	1440.4
5062	1	0.54	6	5	(0,1]	(21,25]	80	B3	Diesel	9.302098797	R11	1405.75
5170	1	0.52	3	4	(4,10]	(25,35]	100	B2	Regular	5.929589143	R93	787.66
5181	1	0.57	4	5	(1,4]	(25,35]	100	B12	Diesel	7.252762418	R83	191.15
5244	1	0.01	1	9	(1,4]	(55,70]	50	B12	Diesel	1.945910149	R93	5340.29
5246	1	0.57	5	9	(0,1]	(35,45]	50	B12	Regular	8.14031554	R93	378.33
5477	1	0.45	3	7	(0,1]	(45,55]	50	B12	Diesel	4.727387819	R91	830.36
5741	1	0.47	5	7	(0,1]	(25,35]	80	B12	Regular	8.106816039	R93	3950.26
5973	1	0.52	5	9	(0,1]	(25,35]	100	B12	Regular	9.138522084	R82	1662.96
6031	1	0.46	4	6	(4,10]	(45,55]	70	B5	Diesel	6.928537818	R25	680.7
6109	1	0.39	4	9	(4,10]	(45,55]	50	B1	Diesel	7.25981961	R82	600.21
6242	1	0.5	4	9	(0,1]	(25,35]	55	B12	Regular	6.71417053	R91	594.76
6294	1	0.43	4	6	(4,10]	(21,25]	100	B1	Diesel	6.684611728	R72	83.14
6331	1	0.44	3	7	(0,1]	(35,45]	50	B12	Regular	5.236441963	R22	553.22
6375	1	0.47	2	7	(1,4]	(45,55]	50	B6	Regular	4.025351691	R11	2031.77
6477	1	0.29	6	6	(0,1]	(35,45]	90	B12	Regular	9.749170192	R11	893.56
6575	1	0.26	5	5	(4,10]	(25,35]	71	B1	Regular	8.093767758	R11	90.24
6785	1	0.44	4	6	(0,1]	(35,45]	51	B12	Regular	7.222566019	R73	581.21
6886	1	0.42	5	6	(0,1]	(35,45]	75	B2	Diesel	8.227909838	R93	83.87
7123	1	0.46	3	7	(0,1]	(35,45]	58	B12	Diesel	6.126869184	R93	579.14
7222	1	0.27	4	5	(1,4]	(45,55]	50	B12	Diesel	6.873163834	R26	407.09
7232	1	0.14	4	6	(0,1]	(25,35]	51	B12	Regular	6.514712691	R91	891.75
7330	1	0.21	5	4	(1,4]	(35,45]	100	B1	Regular	7.83873756	R31	647.34
7465	1	0.26	3	9	(4,10]	(35,45]	50	B12	Regular	5.545177444	R82	2101.04
7489	1	0.38	5	7	(1,4]	(25,35]	100	B2	Diesel	8.605204069	R11	74.23
7652	1	0.35	5	6	(0,1]	(70,Inf]	58	B12	Regular	8.468423027	R93	2767.64
7655	1	0.36	3	5	(0,1]	(45,55]	64	B12	Regular	4.624972813	R93	734.81
7741	1	0.26	2	6	(1,4]	(55,70]	50	B12	Diesel	4.574710979	R52	626.68
7757	1	0.35	1	9	(0,1]	(45,55]	66	B12	Regular	2.995732274	R82	742.73
7779	1	0.24	4	8	(1,4]	(25,35]	68	B12	Regular	6.71417053	R91	79.86
7924	1	0.26	5	6	(1,4]	(35,45]	50	B12	Regular	7.870165946	R22	746.84
8077	1	0.33	3	7	(4,10]	(45,55]	50	B12	Diesel	5.799092654	R93	72.93
8092	1	0.25	4	4	(0,1]	(25,35]	60	B12	Regular	6.481577129	R82	712.13
8652	1	0.25	3	9	(0,1]	(55,70]	50	B12	Regular	5.068904202	R91	564.45
8912	1	0.12	5	7	(0,1]	(70,Inf]	50	B12	Regular	8.839566504	R41	1449.64
9501	1	0.19	3	4	(0,1]	(45,55]	50	B12	Regular	4.605170186	R54	1037.95
9589	1	0.14	6	5	(0,1]	(55,70]	50	B12	Regular	9.453286551	R11	1181.77
9954	1	0.14	4	4	(4,10]	(70,Inf]	62	B6	Regular	7.340186835	R91	1284.45
9993	1	0.2	2	7	(1,4]	(21,25]	100	B5	Regular	3.970291914	R26	1826.34
10175	1	0.12	4	5	(0,1]	(21,25]	72	B12	Regular	6.244166901	R54	343.21
10741	1	0.07	2	9	(4,10]	(21,25]	80	B12	Regular	4.276666119	R72	6241.73
16650	1	1	3	8	(4,10]	(55,70]	50	B6	Diesel	5.605802066	R72	1128.12
16661	1	1	4	7	(0,1]	(55,70]	50	B1	Diesel	6.967909202	R83	1626.6
16712	1	0.5	3	5	(1,4]	(35,45]	50	B1	Regular	5.888877958	R23	109.38
16842	1	1	3	4	(10,Inf]	(35,45]	58	B2	Regular	5.433722004	R53	1128.12
16939	1	0.68	5	5	(1,4]	(45,55]	50	B6	Regular	8.322637097	R24	3560.09
16961	1	0.54	3	7	(10,Inf]	(35,45]	52	B1	Regular	5.988961417	R24	1006.88
16962	1	0.19	3	7	(10,Inf]	(35,45]	65	B1	Regular	5.988961417	R24	1128.12
16985	1	0.35	3	8	(4,10]	(35,45]	62	B14	Diesel	5.017279837	R82	1128.12
17000	1	1	3	6	(1,4]	(70,Inf]	55	B2	Diesel	4.65396035	R24	1021.82
17006	1	1	3	5	(4,10]	(55,70]	50	B1	Regular	6.133398043	R53	1128.12
17023	1	1	3	7	(4,10]	(45,55]	50	B1	Regular	4.795790546	R24	84.3
17087	1	0.19	2	7	(0,1]	(35,45]	50	B1	Diesel	4.025351691	R25	1128.12
17125	1	1	1	8	(4,10]	(55,70]	62	B3	Regular	3.784189634	R24	1128.12
17171	1	1	3	7	(4,10]	(70,Inf]	50	B1	Regular	5.641907071	R24	109.56
17265	1	1	1	4	(4,10]	(45,55]	50	B2	Regular	3.688879454	R24	1544.32
17279	1	1	3	4	(4,10]	(70,Inf]	52	B6	Regular	6.003887067	R24	820.58
17288	1	0.59	4	6	(0,1]	(55,70]	50	B1	Regular	6.608000625	R24	1128.12
17450	1	0.99	4	8	(4,10]	(55,70]	50	B1	Diesel	7.157735484	R25	1128.12
17520	1	1	1	5	(0,1]	(70,Inf]	50	B1	Regular	3.871201011	R24	316.62
17599	1	0.39	1	6	(4,10]	(45,55]	50	B2	Diesel	3.258096538	R52	1700.93
17635	1	1	4	5	(0,1]	(70,Inf]	50	B2	Regular	6.364750757	R82	1128.12
17678	1	0.5	2	6	(4,10]	(35,45]	50	B1	Diesel	4.025351691	R24	1128.12
17681	1	1	4	7	(4,10]	(70,Inf]	50	B1	Regular	7.157735484	R25	520.32
17711	1	0.49	1	6	(4,10]	(45,55]	50	B2	Diesel	3.871201011	R53	69348
17717	1	1	1	6	(4,10]	(70,Inf]	50	B1	Regular	3.761200116	R54	1128.12
17850	1	0.75	3	4	(4,10]	(45,55]	50	B1	Diesel	5.525452939	R25	92.99
17948	1	1	5	5	(4,10]	(55,70]	50	B1	Regular	7.848933726	R11	649.46
18037	1	0.67	1	7	(1,4]	(45,55]	62	B2	Regular	2.564949357	R24	1128.12
18070	1	1	3	6	(10,Inf]	(45,55]	50	B5	Regular	5.814130532	R24	258.15
18085	1	1	2	7	(4,10]	(45,55]	50	B2	Regular	4.189654742	R24	1128.12
18134	1	1	1	9	(0,1]	(70,Inf]	50	B10	Regular	2.302585093	R24	5468.42
18165	1	0.24	4	7	(10,Inf]	(45,55]	100	B1	Regular	7.180069874	R24	3714.99
18179	1	0.72	1	4	(10,Inf]	(70,Inf]	50	B1	Regular	3.663561646	R24	25074.81
18301	1	1	5	9	(10,Inf]	(55,70]	50	B12	Diesel	8.322637097	R24	2514.57
18417	1	0.5	2	5	(4,10]	(45,55]	50	B1	Regular	4.543294782	R53	57.77
18464	1	1	4	7	(10,Inf]	(55,70]	50	B1	Regular	7.571988449	R24	10.16
18492	1	1	3	5	(4,10]	(45,55]	50	B5	Diesel	5.988961417	R24	1128.12
18549	1	1	3	9	(4,10]	(45,55]	85	B1	Regular	5.541263545	R24	1128.12
18718	1	1	1	6	(1,4]	(55,70]	50	B1	Diesel	2.890371758	R24	1253
18735	1	1	5	5	(4,10]	(55,70]	50	B2	Regular	9.042513261	R82	1128.12
18748	1	1	1	9	(10,Inf]	(45,55]	50	B10	Regular	3.891820298	R54	1128.12
18761	1	0.93	3	7	(10,Inf]	(55,70]	50	B2	Regular	5.686975356	R24	367.49
18815	1	0.16	3	9	(10,Inf]	(55,70]	50	B2	Regular	5.686975356	R24	13.38
18840	1	1	1	5	(10,Inf]	(35,45]	50	B2	Diesel	3.784189634	R24	1128.12
18844	1	1	3	4	(1,4]	(70,Inf]	50	B2	Regular	5.953243334	R24	7165.1
18854	1	0.34	2	6	(0,1]	(45,55]	50	B6	Regular	3.912023005	R24	735.57
18869	1	0.79	1	7	(4,10]	(35,45]	50	B2	Regular	2.772588722	R24	234.15
18916	1	0.33	2	9	(4,10]	(45,55]	50	B11	Regular	4.290459441	R24	66458.9
18926	1	1	1	7	(4,10]	(55,70]	55	B2	Regular	3.871201011	R24	770.54
19064	1	1	1	6	(4,10]	(45,55]	50	B2	Regular	3.17805383	R24	956.84
19170	1	1	1	9	(4,10]	(45,55]	50	B12	Diesel	2.079441542	R52	1128.12
19190	1	1	3	5	(0,1]	(70,Inf]	50	B2	Regular	5.480638923	R82	2703.84
19220	1	1	1	5	(4,10]	(35,45]	50	B4	Diesel	3.555348061	R24	772.17
19280	1	0.24	5	7	(0,1]	(45,55]	50	B13	Diesel	8.322637097	R24	1232.63
19326	1	1	4	6	(4,10]	(45,55]	50	B5	Regular	7.00488199	R53	2332.41
19343	1	1	3	6	(1,4]	(70,Inf]	50	B2	Regular	6.159095388	R53	1128.12
19374	1	1	4	4	(10,Inf]	(45,55]	50	B2	Regular	6.257667588	R52	63.86
19424	1	0.87	3	6	(0,1]	(70,Inf]	62	B2	Diesel	5.433722004	R53	1128.12
19525	1	1	2	4	(10,Inf]	(70,Inf]	50	B2	Diesel	3.931825633	R24	1128.12
19548	1	1	3	7	(10,Inf]	(70,Inf]	50	B1	Regular	5.204006687	R24	1128.12
19591	1	1	3	8	(4,10]	(55,70]	50	B2	Regular	5.883322388	R53	679.91
19642	1	0.74	1	6	(1,4]	(35,45]	50	B2	Diesel	3.33220451	R24	1057.94
19677	1	0.98	1	7	(4,10]	(45,55]	50	B1	Diesel	3.784189634	R24	240.86
19731	1	0.16	1	9	(10,Inf]	(35,45]	62	B3	Regular	2.302585093	R24	1128.12
19831	1	1	4	5	(1,4]	(45,55]	58	B3	Diesel	7.180069874	R24	1368.55
19857	1	0.75	2	4	(10,Inf]	(70,Inf]	50	B1	Regular	4.043051268	R24	504.93
19871	1	1	3	7	(10,Inf]	(70,Inf]	69	B2	Regular	5.988961417	R24	1128.12
19883	1	1	1	6	(1,4]	(45,55]	68	B2	Diesel	3.465735903	R24	30829.41
19962	1	1	3	7	(10,Inf]	(45,55]	50	B1	Regular	4.709530201	R24	1128.12
20001	1	0.24	1	8	(4,10]	(45,55]	50	B10	Regular	2.48490665	R24	4836.6
20012	1	1	2	7	(4,10]	(45,55]	50	B1	Diesel	4.077537444	R24	215.84
20072	1	1	1	7	(4,10]	(70,Inf]	50	B1	Regular	3.295836866	R24	500
20126	1	1	2	9	(0,1]	(55,70]	55	B1	Regular	4.510859507	R24	1189.41
20299	1	1	1	6	(4,10]	(55,70]	50	B3	Diesel	3.218875825	R24	1128.12
20319	1	1	3	8	(0,1]	(35,45]	50	B2	Diesel	4.663439094	R24	402.79
20324	1	1	1	7	(4,10]	(70,Inf]	50	B2	Regular	3.258096538	R24	1128.12
20394	1	1	5	5	(4,10]	(45,55]	76	B4	Diesel	7.604396349	R11	795.38
20462	1	1	2	9	(4,10]	(35,45]	50	B2	Regular	4.304065093	R24	2163.72
20503	1	1	4	7	(4,10]	(45,55]	50	B1	Diesel	7.180069874	R24	2821.16
20513	1	1	1	4	(10,Inf]	(55,70]	50	B1	Regular	3.401197382	R24	858.28
20558	1	1	3	7	(10,Inf]	(55,70]	50	B10	Regular	5.598421959	R24	1128.12
20734	1	0.52	2	6	(1,4]	(45,55]	50	B2	Diesel	3.912023005	R25	1128.12
20761	1	1	4	8	(4,10]	(55,70]	55	B13	Diesel	6.354370041	R53	1128.12
20769	1	0.99	3	9	(4,10]	(45,55]	77	B13	Regular	5.105945474	R53	1128.12
20778	1	1	4	6	(4,10]	(70,Inf]	76	B2	Diesel	6.452048954	R53	1128.12
20867	1	0.96	3	4	(10,Inf]	(45,55]	50	B1	Regular	6.159095388	R53	1128.12
20881	1	0.22	5	7	(1,4]	(45,55]	50	B2	Diesel	8.325548307	R52	3115.36
20918	1	1	5	5	(10,Inf]	(45,55]	55	B2	Regular	8.325548307	R52	1128.12
20924	1	1	3	7	(4,10]	(45,55]	50	B6	Diesel	4.804021045	R25	569.2
20946	1	1	2	5	(1,4]	(70,Inf]	50	B1	Regular	4.510859507	R52	716.23
21024	1	1	3	6	(4,10]	(70,Inf]	50	B13	Diesel	4.718498871	R24	587.73
21039	1	1	2	6	(10,Inf]	(45,55]	51	B2	Regular	4.094344562	R25	217.89
21060	1	0.42	3	6	(10,Inf]	(35,45]	50	B2	Regular	4.890349128	R53	1128.12
21068	1	0.96	3	4	(10,Inf]	(35,45]	50	B1	Regular	5.278114659	R25	1721.48
21155	1	0.37	1	4	(4,10]	(70,Inf]	50	B2	Diesel	3.80666249	R24	10407.2
21180	1	1	3	6	(1,4]	(45,55]	57	B3	Regular	5.659482216	R53	161.03
21222	1	1	4	4	(4,10]	(45,55]	50	B2	Regular	7.074963198	R82	1128.12
21271	1	1	5	7	(10,Inf]	(70,Inf]	50	B13	Regular	9.138522084	R82	1128.12
21292	1	0.36	6	5	(4,10]	(55,70]	50	B2	Diesel	10.20359214	R11	1128.12
21328	1	1	3	6	(4,10]	(55,70]	73	B2	Diesel	5.598421959	R31	1128.12
21343	1	0.52	2	7	(1,4]	(45,55]	56	B1	Diesel	4.262679877	R24	1128.12
21359	1	1	1	4	(0,1]	(45,55]	50	B1	Regular	3.688879454	R82	492.97
21432	1	1	3	4	(1,4]	(55,70]	52	B2	Diesel	4.890349128	R82	1128.12
21462	1	0.22	3	4	(4,10]	(55,70]	50	B1	Regular	6.159095388	R53	1152.45
21549	1	1	5	4	(4,10]	(55,70]	54	B5	Regular	8.127404563	R53	1128.12
21575	1	1	3	5	(1,4]	(70,Inf]	50	B1	Regular	6.159095388	R53	1128.12
21602	1	1	6	5	(0,1]	(55,70]	64	B3	Regular	10.20359214	R11	133.39
21663	1	1	1	4	(10,Inf]	(55,70]	50	B1	Regular	2.197224577	R24	1128.12
21701	1	1	1	4	(4,10]	(35,45]	50	B4	Diesel	3.36729583	R24	75.32
21773	1	0.39	3	7	(1,4]	(70,Inf]	50	B1	Diesel	5.043425117	R24	1128.12
21825	1	0.43	3	5	(1,4]	(45,55]	50	B4	Diesel	4.852030264	R24	1085.44
21846	1	0.5	1	7	(1,4]	(45,55]	50	B2	Regular	2.63905733	R24	3407.2
21856	1	1	3	6	(1,4]	(70,Inf]	50	B1	Regular	5.988961417	R24	366.4
21905	1	0.74	3	6	(0,1]	(55,70]	50	B10	Regular	5.988961417	R24	68.92
21940	1	1	1	6	(4,10]	(55,70]	62	B2	Diesel	2.772588722	R24	1128.12
21969	1	1	1	7	(10,Inf]	(45,55]	90	B1	Regular	3.401197382	R24	1247.73
21974	1	1	1	5	(1,4]	(70,Inf]	50	B2	Regular	3.761200116	R24	1128.12
21988	1	1	1	7	(10,Inf]	(45,55]	50	B2	Regular	3.218875825	R91	92.43
22044	1	1	3	5	(10,Inf]	(55,70]	50	B3	Diesel	5.988961417	R24	1128.12
22079	1	1	3	7	(4,10]	(55,70]	50	B2	Diesel	5.257495372	R24	71.47
22111	1	0.71	1	7	(1,4]	(45,55]	55	B3	Diesel	2.197224577	R24	1128.12
22231	1	1	5	5	(4,10]	(55,70]	62	B4	Diesel	8.322637097	R24	1250.08
22234	1	1	3	6	(1,4]	(35,45]	50	B2	Regular	5.598421959	R24	1320.24
22289	1	0.75	1	6	(1,4]	(45,55]	58	B1	Diesel	2.564949357	R52	1128.12
22300	1	0.77	4	6	(0,1]	(45,55]	50	B2	Regular	6.96979067	R24	1957.96
22303	1	1	3	9	(10,Inf]	(35,45]	50	B11	Diesel	5.976350909	R24	66.32
22350	1	0.72	2	5	(0,1]	(55,70]	50	B2	Diesel	3.931825633	R24	2839.2
22364	1	1	1	6	(1,4]	(45,55]	50	B1	Diesel	2.708050201	R26	914.09
22479	1	1	4	7	(10,Inf]	(35,45]	50	B1	Regular	6.710523109	R24	139.65
22576	1	1	3	4	(10,Inf]	(70,Inf]	50	B2	Regular	5.433722004	R53	1128.12
22652	1	1	5	6	(1,4]	(35,45]	50	B1	Diesel	7.651120176	R25	1128.12
22695	1	1	4	5	(4,10]	(55,70]	50	B5	Regular	7.083387848	R53	64
22729	1	1	3	8	(4,10]	(35,45]	50	B12	Regular	6.159095388	R53	3921.13
22743	1	0.75	3	7	(4,10]	(55,70]	50	B5	Regular	5.433722004	R53	1128.12
22752	1	1	3	6	(1,4]	(55,70]	50	B1	Diesel	6.159095388	R53	400.15
22787	1	1	3	6	(4,10]	(55,70]	52	B1	Regular	5.433722004	R53	1128.12
22816	1	0.88	3	5	(4,10]	(45,55]	50	B3	Regular	6.159095388	R53	564.06
22838	1	1	3	7	(1,4]	(55,70]	50	B1	Diesel	5.327876169	R93	1128.12
22870	1	1	5	5	(4,10]	(35,45]	50	B2	Regular	8.325548307	R52	462.01
22889	1	1	2	7	(4,10]	(35,45]	50	B2	Diesel	4.343805422	R25	1128.12
22913	1	0.72	5	6	(4,10]	(45,55]	50	B1	Regular	9.092007185	R11	304.9
22936	1	0.24	5	9	(4,10]	(55,70]	51	B2	Regular	8.127404563	R53	76.11
22965	1	1	3	7	(4,10]	(45,55]	67	B2	Diesel	5.105945474	R53	1128.12
22984	1	1	3	6	(1,4]	(55,70]	50	B1	Diesel	5.105945474	R53	1128.12
23018	1	1	3	7	(10,Inf]	(45,55]	50	B14	Diesel	5.480638923	R82	867.21
23097	1	1	3	5	(0,1]	(35,45]	68	B2	Regular	6.17586727	R82	1128.12
23145	1	1	5	6	(10,Inf]	(55,70]	50	B6	Regular	8.258163362	R82	1128.12
23150	1	1	4	7	(1,4]	(70,Inf]	50	B2	Regular	6.396929655	R82	538.15
23164	1	1	5	7	(10,Inf]	(45,55]	50	B11	Regular	8.14815644	R82	208.13
23167	1	1	1	4	(4,10]	(45,55]	50	B6	Regular	3.583518938	R11	62.56
23172	1	0.73	1	4	(1,4]	(70,Inf]	50	B1	Regular	3.33220451	R82	1128.12
23236	1	1	4	5	(0,1]	(55,70]	50	B4	Regular	6.411818268	R93	1128.12
23250	1	0.89	3	5	(4,10]	(55,70]	50	B1	Regular	4.94875989	R82	79.13
23325	1	1	3	4	(4,10]	(55,70]	50	B6	Regular	6.133398043	R53	42.76
23336	1	1	1	5	(10,Inf]	(70,Inf]	58	B2	Regular	2.772588722	R24	1128.12
23370	1	0.97	3	6	(1,4]	(70,Inf]	50	B2	Diesel	4.770684624	R24	2564.57
23397	1	0.63	4	5	(4,10]	(35,45]	50	B5	Diesel	6.96979067	R24	1128.12
23422	1	1	5	5	(0,1]	(45,55]	50	B10	Diesel	8.25997566	R24	7622.45
23427	1	1	3	6	(1,4]	(45,55]	50	B5	Diesel	5.641907071	R24	1128.12
23433	1	1	4	9	(10,Inf]	(45,55]	50	B14	Regular	7.084226422	R24	1128.12
23459	1	0.87	1	4	(1,4]	(45,55]	50	B2	Regular	3.33220451	R24	1128.12
23489	1	0.41	5	9	(10,Inf]	(25,35]	60	B10	Diesel	8.25997566	R24	3000
23514	1	0.66	2	7	(1,4]	(45,55]	50	B2	Diesel	4.574710979	R24	84.09
23528	1	0.7	4	6	(4,10]	(55,70]	50	B1	Diesel	7.242797923	R24	7902.51
23586	1	0.26	3	7	(10,Inf]	(25,35]	50	B1	Regular	5.924255797	R24	1472.37
23587	1	0.73	3	7	(10,Inf]	(25,35]	77	B1	Regular	5.924255797	R24	1128.12
23692	1	1	6	6	(10,Inf]	(45,55]	50	B1	Regular	9.225819943	R11	1128.12
23707	1	0.16	1	5	(10,Inf]	(25,35]	68	B2	Regular	3.663561646	R23	389.21
23730	1	0.42	1	6	(0,1]	(45,55]	50	B3	Diesel	2.772588722	R74	1128.12
23891	1	1	2	5	(1,4]	(25,35]	76	B5	Regular	4.465908119	R53	803.14
23895	1	1	4	5	(1,4]	(25,35]	51	B3	Diesel	7.432483808	R53	405.91
23945	1	0.37	1	7	(0,1]	(25,35]	83	B2	Regular	3.526360525	R53	4817.74
23980	1	1	4	6	(4,10]	(55,70]	61	B3	Diesel	6.616065185	R53	1387.24
23985	1	1	4	6	(4,10]	(21,25]	80	B1	Regular	6.452048954	R53	672.48
24032	1	1	1	6	(1,4]	(21,25]	76	B3	Regular	3.663561646	R53	1377.95
24072	1	1	2	6	(1,4]	(35,45]	50	B2	Diesel	4.248495242	R53	564.06
24081	1	1	1	6	(10,Inf]	(45,55]	50	B3	Regular	3.912023005	R53	97.13
24110	1	1	6	5	(1,4]	(45,55]	50	B1	Diesel	10.02875363	R11	2174.7
24144	1	1	2	6	(4,10]	(25,35]	68	B4	Regular	3.931825633	R53	1128.12
24169	1	0.43	3	5	(4,10]	(35,45]	90	B3	Diesel	4.890349128	R53	963.35
24313	1	1	2	8	(1,4]	(45,55]	55	B2	Diesel	4.49980967	R24	1491.02
24346	1	0.66	1	6	(0,1]	(55,70]	50	B1	Regular	2.995732274	R24	1865.73
24388	1	0.97	1	7	(4,10]	(45,55]	50	B2	Diesel	3.784189634	R24	55.96
24415	1	1	2	7	(4,10]	(70,Inf]	52	B2	Regular	4.356708827	R24	1128.12
24445	1	1	3	9	(10,Inf]	(45,55]	62	B13	Regular	5.697093487	R24	7083.38
24478	1	0.83	1	4	(0,1]	(70,Inf]	50	B1	Regular	3.091042453	R24	1128.12
24569	1	1	2	7	(4,10]	(70,Inf]	82	B2	Regular	4.394449155	R24	50.46
24771	1	0.76	3	5	(1,4]	(25,35]	74	B3	Diesel	5.541263545	R53	57.74
24783	1	0.56	4	9	(1,4]	(25,35]	64	B4	Diesel	6.419994928	R24	135.7
24936	1	1	3	5	(1,4]	(55,70]	50	B1	Regular	4.836281907	R24	700
24951	1	0.31	1	6	(10,Inf]	(45,55]	50	B2	Diesel	3.36729583	R24	364.81
24952	0	0.005464481	1	6	(10,Inf]	(45,55]	50	B2	Diesel	3.36729583	R24	NA
24953	0	0.67	1	6	(10,Inf]	(45,55]	50	B2	Diesel	3.36729583	R24	NA
24955	0	0.89	1	6	(4,10]	(25,35]	68	B1	Diesel	3.871201011	R53	NA
24956	0	0.1	1	6	(4,10]	(25,35]	57	B1	Diesel	3.871201011	R53	NA
24958	0	0.2	2	7	(1,4]	(35,45]	50	B14	Diesel	4.025351691	R24	NA
24959	0	0.17	1	6	(4,10]	(45,55]	95	B3	Diesel	3.258096538	R24	NA
24960	0	1	1	6	(1,4]	(25,35]	50	B1	Diesel	2.772588722	R24	NA
24963	0	1	1	7	(4,10]	(25,35]	50	B5	Diesel	2.833213344	R24	NA
24965	0	1	3	7	(10,Inf]	(45,55]	50	B5	Diesel	4.836281907	R24	NA
24967	0	1	2	6	(10,Inf]	(45,55]	50	B1	Diesel	4.204692619	R24	NA
24970	0	1	1	7	(10,Inf]	(25,35]	50	B1	Regular	2.63905733	R24	NA
24972	0	1	4	7	(10,Inf]	[18,21]	50	B2	Diesel	6.608000625	R24	NA
24974	0	1	3	5	(10,Inf]	(35,45]	50	B2	Diesel	5.402677382	R24	NA
24976	0	1	2	7	(10,Inf]	(21,25]	68	B1	Diesel	4.477336814	R24	NA
24979	0	0.76	1	9	(10,Inf]	(25,35]	57	B14	Regular	3.17805383	R24	NA
24980	0	0.23	1	4	(10,Inf]	(25,35]	60	B1	Regular	3.17805383	R24	NA
24983	0	1	2	7	(10,Inf]	(55,70]	50	B1	Regular	4.204692619	R24	NA
24985	0	1	2	7	(10,Inf]	(45,55]	50	B1	Regular	3.912023005	R24	NA
24987	0	1	1	5	(1,4]	(55,70]	50	B2	Regular	1.945910149	R24	NA
24990	0	1	1	6	(4,10]	(55,70]	50	B2	Regular	3.218875825	R24	NA
24994	0	0.95	6	7	(1,4]	(55,70]	50	B2	Regular	9.641213284	R11	NA
24995	0	0.04	6	7	(1,4]	(55,70]	50	B2	Regular	9.641213284	R11	NA
24997	0	1	3	6	(1,4]	(25,35]	50	B3	Regular	5.910796644	R24	NA
24999	0	0.37	1	7	(10,Inf]	(25,35]	68	B2	Regular	3.295836866	R83	NA
25000	0	0.62	1	7	(10,Inf]	(25,35]	57	B2	Regular	3.295836866	R83	NA
25002	0	1	1	9	(1,4]	(45,55]	50	B10	Diesel	2.564949357	R24	NA
25004	0	1	1	6	(4,10]	(55,70]	50	B1	Diesel	2.708050201	R24	NA
25006	0	0.85	1	7	(4,10]	(55,70]	50	B1	Diesel	2.708050201	R24	NA
25007	0	0.14	1	6	(0,1]	(55,70]	50	B1	Diesel	2.708050201	R24	NA
25009	0	1	5	9	(4,10]	(45,55]	52	B4	Regular	8.325548307	R52	NA
25012	0	0.08	3	6	(4,10]	(35,45]	50	B3	Regular	6.003887067	R24	NA
25013	0	0.91	3	6	(4,10]	(35,45]	50	B3	Regular	6.003887067	R24	NA
25015	0	1	1	9	(10,Inf]	(55,70]	50	B1	Regular	2.397895273	R24	NA
25017	0	1	1	7	(4,10]	(55,70]	50	B1	Diesel	2.564949357	R24	NA
25019	0	0.06	3	5	(10,Inf]	[18,21]	90	B3	Regular	5.420534999	R24	NA
25020	0	0.93	3	5	(10,Inf]	[18,21]	80	B2	Diesel	5.420534999	R24	NA
25022	0	0.24	3	9	(10,Inf]	(35,45]	50	B2	Regular	5.062595033	R52	NA
25023	0	1	1	8	(4,10]	(55,70]	50	B2	Diesel	3.258096538	R24	NA
25025	0	1	1	5	(10,Inf]	(21,25]	100	B6	Regular	3.044522438	R24	NA
25027	0	0.11	3	5	(4,10]	[18,21]	90	B5	Diesel	5.402677382	R24	NA
25028	0	0.88	3	5	(4,10]	[18,21]	85	B5	Diesel	5.402677382	R24	NA
25030	0	1	1	7	(4,10]	(70,Inf]	50	B6	Regular	1.791759469	R24	NA
25032	0	1	1	6	(4,10]	(35,45]	50	B6	Diesel	2.564949357	R24	NA
25034	0	1	1	8	(4,10]	(35,45]	50	B1	Diesel	3.401197382	R24	NA
25036	0	1	1	7	(10,Inf]	(35,45]	50	B1	Regular	3.401197382	R24	NA
25038	0	1	2	5	(1,4]	(70,Inf]	50	B3	Diesel	3.912023005	R24	NA
25040	1	0.09	2	6	(10,Inf]	(25,35]	80	B6	Regular	4.204692619	R24	26665.92
25041	0	1	2	6	(1,4]	(55,70]	50	B2	Diesel	4.204692619	R24	NA
25043	0	0.13	2	6	(4,10]	(25,35]	90	B2	Diesel	4.204692619	R24	NA
25044	0	0.86	2	6	(4,10]	(25,35]	80	B2	Diesel	4.204692619	R24	NA
25046	0	1	4	4	(10,Inf]	(55,70]	50	B2	Regular	6.419994928	R24	NA
25048	0	0.14	3	5	(1,4]	[18,21]	90	B3	Diesel	4.852030264	R24	NA
25049	0	0.85	3	5	(1,4]	[18,21]	85	B3	Diesel	4.852030264	R24	NA
25051	0	1	2	6	(4,10]	(25,35]	67	B2	Diesel	3.912023005	R24	NA
25053	0	1	1	5	(1,4]	(45,55]	50	B2	Regular	2.772588722	R24	NA
25055	0	1	3	6	(4,10]	(25,35]	50	B2	Diesel	5.402677382	R24	NA
25058	0	0.16	4	9	(10,Inf]	(45,55]	50	B1	Diesel	6.608000625	R24	NA
25059	0	0.41	4	9	(1,4]	(45,55]	50	B10	Diesel	6.608000625	R24	NA
25060	0	0.06	4	9	(1,4]	(45,55]	50	B10	Diesel	6.608000625	R24	NA
25061	0	0.15	4	9	(1,4]	(45,55]	50	B10	Diesel	6.608000625	R24	NA
25066	0	1	1	4	(4,10]	(21,25]	50	B6	Regular	2.564949357	R74	NA
25068	1	1	3	8	(10,Inf]	(45,55]	50	B1	Diesel	5.135798437	R24	1128.12
25071	1	1	2	4	(1,4]	(45,55]	60	B1	Regular	3.912023005	R24	273.88
25073	0	1	1	7	(1,4]	(55,70]	50	B1	Regular	2.772588722	R24	NA
25075	0	0.21	2	8	(10,Inf]	(35,45]	54	B6	Diesel	3.970291914	R24	NA
25076	0	0.78	2	8	(10,Inf]	(35,45]	50	B6	Diesel	3.970291914	R24	NA
25078	0	1	3	8	(10,Inf]	(35,45]	50	B10	Diesel	5.062595033	R52	NA
25080	0	1	2	5	(10,Inf]	(45,55]	50	B2	Regular	4.204692619	R24	NA
25082	0	0.32	4	9	(1,4]	(21,25]	76	B1	Regular	7.027314514	R24	NA
25083	0	0.67	4	9	(0,1]	(21,25]	64	B1	Regular	7.027314514	R24	NA
25085	0	0.41	4	6	(4,10]	[18,21]	50	B1	Diesel	7.180069874	R24	NA
25086	0	0.58	4	6	(4,10]	[18,21]	50	B1	Diesel	7.180069874	R24	NA
25089	0	1	1	5	(4,10]	(25,35]	50	B3	Diesel	1.791759469	R24	NA
25091	0	0.41	1	4	(10,Inf]	(25,35]	90	B1	Regular	3.871201011	R53	NA
25092	0	0.58	1	4	(10,Inf]	(25,35]	85	B1	Regular	3.871201011	R53	NA
25094	0	1	2	5	(4,10]	(55,70]	50	B1	Regular	3.912023005	R24	NA
25096	0	1	1	5	(1,4]	[18,21]	50	B5	Diesel	3.218875825	R24	NA
25098	0	0.21	1	6	(0,1]	(45,55]	50	B5	Diesel	3.218875825	R24	NA
25099	0	0.78	1	6	(0,1]	(45,55]	50	B5	Diesel	3.218875825	R24	NA
25101	0	1	1	9	(1,4]	(45,55]	50	B5	Diesel	3.218875825	R24	NA
25103	0	1	5	5	(10,Inf]	[18,21]	85	B2	Diesel	8.101980732	R73	NA
25106	0	0.27	1	7	(1,4]	(21,25]	95	B1	Regular	2.833213344	R24	NA
25107	0	0.6	1	7	(1,4]	(21,25]	95	B1	Regular	2.833213344	R24	NA
25108	0	1	3	7	(1,4]	(45,55]	50	B1	Diesel	5.402677382	R24	NA
25112	0	1	1	6	(10,Inf]	(45,55]	50	B1	Diesel	3.737669618	R24	NA
25114	0	0.28	1	7	(10,Inf]	(35,45]	50	B2	Diesel	3.737669618	R24	NA
25115	0	1	2	7	(10,Inf]	(55,70]	50	B2	Diesel	4.204692619	R24	NA
25118	0	0.51	1	8	(1,4]	(55,70]	50	B2	Diesel	3.258096538	R24	NA
25120	0	1	5	4	(10,Inf]	(70,Inf]	50	B1	Regular	8.810608796	R11	NA
25122	0	1	1	6	(10,Inf]	(25,35]	50	B1	Regular	2.772588722	R24	NA
25124	0	0.51	1	9	(4,10]	(25,35]	72	B6	Regular	2.708050201	R24	NA
25125	0	0.06	1	9	(4,10]	(25,35]	72	B6	Regular	2.708050201	R24	NA
25126	0	0.41	1	6	(4,10]	(25,35]	68	B1	Diesel	2.708050201	R24	NA
25128	0	1	5	6	(4,10]	(55,70]	50	B1	Diesel	9.115590035	R11	NA
25130	1	1	1	5	(1,4]	(45,55]	50	B2	Diesel	2.564949357	R24	431.18
25132	0	1	1	7	(10,Inf]	(45,55]	50	B2	Diesel	2.564949357	R24	NA
25134	0	1	1	4	(10,Inf]	(55,70]	72	B1	Regular	2.564949357	R24	NA
25136	0	0.44	4	9	(10,Inf]	(21,25]	90	B2	Diesel	6.608000625	R24	NA
25137	0	0.4	4	9	(10,Inf]	(21,25]	90	B2	Diesel	6.608000625	R24	NA
25138	0	0.14	4	9	(10,Inf]	(21,25]	85	B2	Diesel	6.608000625	R24	NA
25144	0	1	4	9	(10,Inf]	(25,35]	118	B2	Diesel	6.608000625	R24	NA
25146	0	0.33	2	4	(10,Inf]	(55,70]	50	B1	Regular	3.912023005	R24	NA
25147	0	1	1	7	(1,4]	(35,45]	50	B3	Diesel	2.564949357	R24	NA
25149	0	1	2	7	(10,Inf]	(25,35]	54	B1	Diesel	3.912023005	R24	NA
25152	0	0.34	3	5	(4,10]	(55,70]	50	B1	Regular	6.068425588	R24	NA
25153	0	0.33	3	5	(4,10]	(55,70]	50	B1	Regular	6.068425588	R24	NA
25154	0	0.08	1	8	(10,Inf]	(25,35]	76	B11	Regular	2.708050201	R24	NA
25155	0	0.42	1	7	(10,Inf]	(25,35]	72	B2	Regular	2.708050201	R24	NA
25156	0	0.01	1	7	(10,Inf]	(25,35]	72	B2	Regular	2.708050201	R24	NA
25157	0	0.46	1	7	(10,Inf]	(25,35]	68	B1	Regular	2.708050201	R24	NA
25159	0	1	1	7	(1,4]	(35,45]	50	B2	Regular	3.044522438	R24	NA
25161	0	1	3	4	(1,4]	(35,45]	50	B1	Regular	5.365976015	R24	NA
25164	0	1	2	7	(4,10]	(45,55]	77	B1	Diesel	3.912023005	R24	NA
25166	0	0.45	2	4	(4,10]	[18,21]	90	B2	Regular	4.204692619	R24	NA
25167	0	0.12	2	9	(1,4]	(35,45]	50	B13	Regular	4.110873864	R52	NA
25168	0	0.33	2	9	(1,4]	(35,45]	50	B14	Diesel	4.110873864	R52	NA
25169	0	0.53	2	9	(1,4]	(35,45]	50	B14	Diesel	4.110873864	R52	NA
25173	0	1	1	6	(1,4]	(55,70]	50	B2	Diesel	2.564949357	R24	NA
25175	0	1	2	5	(10,Inf]	(25,35]	50	B1	Diesel	4.204692619	R24	NA
25178	0	0.12	1	6	(1,4]	(25,35]	85	B1	Diesel	2.564949357	R24	NA
25179	0	0.48	1	4	(1,4]	(21,25]	90	B2	Diesel	2.772588722	R24	NA
25180	0	0.51	1	4	(1,4]	(21,25]	85	B2	Diesel	2.772588722	R24	NA
25183	0	1	3	7	(4,10]	(35,45]	50	B1	Diesel	5.697093487	R24	NA
25185	0	1	2	7	(4,10]	(45,55]	50	B1	Diesel	3.912023005	R24	NA
25187	0	0.07	2	7	(4,10]	(70,Inf]	55	B2	Regular	4.204692619	R24	NA
25188	0	0.92	2	7	(0,1]	(70,Inf]	50	B2	Regular	4.204692619	R24	NA
25190	0	0.75	1	7	(10,Inf]	[18,21]	90	B1	Regular	3.091042453	R24	NA
25191	0	0.24	1	7	(10,Inf]	[18,21]	90	B1	Regular	3.091042453	R24	NA
25193	0	1	1	4	(10,Inf]	(55,70]	50	B2	Regular	1.609437912	R24	NA
25195	0	1	2	9	(1,4]	(70,Inf]	50	B6	Regular	4.204692619	R24	NA
25197	0	0.33	2	5	(4,10]	(55,70]	50	B1	Regular	3.912023005	R24	NA
25198	0	0.66	2	7	(4,10]	(55,70]	50	B1	Regular	3.912023005	R24	NA
25201	0	1	3	5	(1,4]	(35,45]	50	B1	Regular	5.129898715	R82	NA
25204	0	0.77	1	7	(1,4]	(45,55]	50	B2	Diesel	1.791759469	R24	NA
25205	0	0.22	1	7	(0,1]	(45,55]	50	B2	Diesel	1.791759469	R24	NA
25207	0	0.56	1	9	(4,10]	(55,70]	50	B10	Diesel	2.833213344	R24	NA
25208	0	1	5	4	(4,10]	(25,35]	76	B2	Regular	8.468423027	R93	NA
25210	0	0.85	1	6	(4,10]	(35,45]	50	B1	Diesel	2.833213344	R24	NA
25211	0	0.14	1	6	(4,10]	(35,45]	50	B2	Diesel	2.833213344	R24	NA
25213	0	0.16	1	8	(10,Inf]	(25,35]	64	B12	Regular	2.302585093	R24	NA
25214	0	0.41	1	8	(10,Inf]	(25,35]	54	B12	Regular	2.302585093	R24	NA
25216	0	0.06	2	7	(4,10]	(45,55]	50	B1	Regular	4.204692619	R24	NA
25217	0	0.93	2	7	(4,10]	(45,55]	50	B1	Regular	4.204692619	R24	NA
25220	0	1	4	4	(10,Inf]	(21,25]	90	B1	Regular	7.027314514	R24	NA
25224	0	0.09	2	6	(4,10]	(25,35]	50	B2	Diesel	4.276666119	R24	NA
25225	0	0.9	2	6	(4,10]	(25,35]	50	B2	Diesel	4.276666119	R24	NA
25227	0	0.77	1	7	(1,4]	(45,55]	50	B2	Diesel	1.791759469	R24	NA
25228	0	0.04	1	7	(0,1]	(45,55]	50	B2	Diesel	1.791759469	R24	NA
25229	0	0.18	1	7	(0,1]	(45,55]	50	B2	Diesel	1.791759469	R24	NA
25231	0	0.06	3	8	(4,10]	(45,55]	50	B2	Diesel	4.744932128	R24	NA
25232	0	0.07	3	8	(4,10]	(45,55]	50	B6	Diesel	4.744932128	R24	NA
25233	0	0.03	3	8	(4,10]	(45,55]	50	B6	Diesel	4.744932128	R24	NA
25234	0	0.63	3	7	(10,Inf]	(45,55]	50	B2	Diesel	4.744932128	R24	NA
25235	0	0.03	3	8	(10,Inf]	(45,55]	50	B6	Diesel	4.744932128	R24	NA
25236	0	0.01	3	8	(10,Inf]	(45,55]	50	B6	Diesel	4.744932128	R24	NA
25237	0	0.08	3	8	(10,Inf]	(45,55]	50	B6	Diesel	4.744932128	R24	NA
25238	0	0.04	3	8	(10,Inf]	(45,55]	50	B1	Diesel	4.744932128	R24	NA
25240	0	1	1	6	(10,Inf]	(35,45]	50	B5	Diesel	1.791759469	R24	NA
25242	0	1	1	6	(4,10]	(45,55]	50	B2	Diesel	2.564949357	R24	NA
25244	0	0.28	3	6	(10,Inf]	(35,45]	60	B2	Regular	4.890349128	R24	NA
25245	0	0.71	3	6	(10,Inf]	(35,45]	57	B2	Regular	4.890349128	R24	NA
25247	0	1	2	6	(4,10]	(25,35]	51	B2	Regular	3.912023005	R24	NA
25250	0	1	3	5	(4,10]	(35,45]	50	B1	Diesel	5.129898715	R82	NA
25253	0	1	1	5	(4,10]	(21,25]	68	B5	Diesel	2.944438979	R74	NA
25255	0	1	2	7	(4,10]	(35,45]	50	B2	Diesel	3.912023005	R24	NA
25257	0	0.21	2	7	(10,Inf]	[18,21]	95	B2	Regular	3.912023005	R24	NA
25258	0	0.21	2	4	(1,4]	[18,21]	95	B2	Regular	3.912023005	R24	NA
25259	0	0.57	2	4	(1,4]	[18,21]	80	B2	Regular	3.912023005	R24	NA
25261	0	1	1	4	(4,10]	(35,45]	50	B2	Diesel	2.564949357	R24	NA
25263	0	0.16	1	4	(4,10]	(35,45]	50	B2	Diesel	3.218875825	R24	NA
25264	0	0.43	1	9	(4,10]	(35,45]	50	B10	Diesel	3.218875825	R24	NA
25265	0	0.32	1	9	(4,10]	(35,45]	50	B10	Diesel	3.218875825	R24	NA
25266	0	0.07	1	9	(4,10]	(35,45]	50	B10	Diesel	3.218875825	R24	NA
25269	0	1	3	5	(4,10]	(70,Inf]	50	B1	Regular	5.402677382	R24	NA
25272	0	0.78	5	4	(4,10]	(21,25]	76	B6	Regular	8.410943392	R11	NA
25273	0	0.21	5	4	(4,10]	(21,25]	72	B6	Regular	8.410943392	R11	NA
25275	0	0.74	1	4	(10,Inf]	[18,21]	50	B1	Regular	2.48490665	R24	NA
25276	0	0.25	1	7	(10,Inf]	[18,21]	50	B2	Diesel	2.48490665	R24	NA
25282	0	0.5	1	9	(4,10]	(35,45]	50	B2	Diesel	3.218875825	R24	NA
25283	0	0.18	1	9	(4,10]	(35,45]	50	B2	Diesel	3.218875825	R24	NA
25284	0	0.08	1	9	(4,10]	(35,45]	50	B2	Diesel	3.218875825	R24	NA
25285	0	0.16	1	9	(10,Inf]	(35,45]	50	B1	Diesel	3.218875825	R24	NA
25286	0	0.04	1	7	(10,Inf]	(35,45]	50	B2	Diesel	3.218875825	R24	NA
25291	0	1	1	5	(4,10]	(35,45]	50	B5	Diesel	3.044522438	R24	NA
25293	0	1	3	8	(1,4]	(35,45]	50	B2	Diesel	4.744932128	R24	NA
25295	0	1	3	6	(1,4]	(45,55]	50	B2	Diesel	4.663439094	R24	NA
25297	0	1	2	6	(4,10]	[18,21]	67	B2	Diesel	4.59511985	R53	NA
25299	0	1	1	4	(4,10]	(25,35]	50	B4	Diesel	2.302585093	R24	NA
25301	0	0.83	4	6	(1,4]	(35,45]	50	B6	Diesel	7.568895663	R23	NA
25302	0	0.16	4	6	(1,4]	(35,45]	50	B6	Diesel	7.568895663	R23	NA
25304	0	1	1	6	(1,4]	(25,35]	50	B2	Diesel	3.258096538	R24	NA
25306	0	0.45	1	9	(4,10]	(35,45]	50	B1	Regular	2.564949357	R24	NA
25307	0	0.88	2	4	(10,Inf]	(21,25]	68	B2	Regular	3.912023005	R24	NA
25308	0	0.11	2	4	(10,Inf]	(21,25]	68	B2	Regular	3.912023005	R24	NA
25312	0	0.36	2	7	(10,Inf]	(70,Inf]	62	B1	Regular	4.204692619	R24	NA
25313	1	0.55	2	7	(10,Inf]	(70,Inf]	62	B1	Regular	4.204692619	R24	1128.12
25314	0	1	2	4	(4,10]	(25,35]	64	B2	Diesel	4.454347296	R91	NA
25317	0	0.03	5	9	(4,10]	(21,25]	95	B2	Diesel	7.92551898	R52	NA
25318	0	0.3	5	7	(10,Inf]	(21,25]	95	B2	Regular	7.92551898	R52	NA
25319	0	0.06	5	9	(4,10]	(21,25]	95	B2	Diesel	7.92551898	R52	NA
25320	0	0.6	5	9	(4,10]	(21,25]	85	B2	Diesel	7.92551898	R52	NA
25322	0	0.89	2	6	(1,4]	[18,21]	90	B2	Diesel	3.912023005	R24	NA
25323	0	0.1	2	6	(1,4]	[18,21]	85	B2	Diesel	3.912023005	R24	NA
25325	0	1	1	8	(4,10]	(45,55]	80	B2	Diesel	3.258096538	R24	NA
25327	0	0.25	3	4	(4,10]	(21,25]	80	B2	Diesel	5.257495372	R24	NA
25328	0	0.74	3	5	(1,4]	(21,25]	72	B3	Diesel	5.257495372	R24	NA
25330	0	0.64	4	5	(4,10]	(25,35]	64	B3	Diesel	6.419994928	R24	NA
25331	0	0.35	4	5	(4,10]	(25,35]	51	B3	Diesel	6.419994928	R24	NA
25333	0	1	2	9	(1,4]	(45,55]	50	B11	Regular	4.204692619	R24	NA
25335	0	1	1	5	(4,10]	(55,70]	50	B1	Regular	2.564949357	R24	NA
25337	0	1	1	7	(4,10]	(35,45]	50	B3	Diesel	2.564949357	R24	NA
25339	0	1	1	8	(10,Inf]	(25,35]	50	B2	Diesel	2.772588722	R24	NA
25341	0	1	1	7	(10,Inf]	(45,55]	50	B2	Regular	2.302585093	R24	NA
25343	0	1	3	7	(1,4]	(45,55]	62	B2	Regular	5.402677382	R24	NA
25345	0	0.05	3	5	(10,Inf]	(25,35]	80	B2	Diesel	5.697093487	R24	NA
25346	0	0.13	3	5	(10,Inf]	(25,35]	80	B2	Diesel	5.697093487	R24	NA
25347	0	0.33	3	6	(4,10]	(25,35]	80	B1	Diesel	5.697093487	R24	NA
25348	0	0.4	3	6	(4,10]	(25,35]	76	B2	Diesel	5.697093487	R24	NA
25349	0	0.95	4	7	(4,10]	(25,35]	60	B2	Diesel	6.269096284	R24	NA
25350	0	0.04	4	7	(4,10]	(25,35]	51	B2	Diesel	6.269096284	R24	NA
25352	0	1	2	5	(1,4]	(35,45]	69	B2	Diesel	4.204692619	R24	NA
25356	0	1	4	5	(4,10]	(55,70]	50	B2	Diesel	6.419994928	R24	NA
25358	0	0.37	1	6	(10,Inf]	(35,45]	50	B2	Regular	2.397895273	R24	NA
25359	0	0.99	2	5	(1,4]	(45,55]	50	B2	Diesel	4.094344562	R24	NA
25360	0	1	3	4	(0,1]	(25,35]	64	B1	Regular	5.402677382	R24	NA
25362	0	1	3	9	(0,1]	(45,55]	50	B10	Diesel	4.744932128	R24	NA
25364	0	0.97	1	5	(10,Inf]	(35,45]	50	B3	Regular	2.302585093	R24	NA
25365	0	0.02	1	5	(10,Inf]	(35,45]	50	B3	Regular	2.302585093	R24	NA
25368	0	0.97	1	6	(10,Inf]	(35,45]	50	B1	Diesel	2.302585093	R24	NA
25369	0	0.02	1	6	(10,Inf]	(35,45]	50	B1	Diesel	2.302585093	R24	NA
25371	0	0.15	4	9	(10,Inf]	(35,45]	76	B2	Regular	7.180069874	R24	NA
25372	0	0.48	4	9	(10,Inf]	(35,45]	76	B13	Diesel	7.180069874	R24	NA
25373	0	0.36	4	9	(10,Inf]	(35,45]	76	B2	Regular	7.180069874	R24	NA
25374	0	1	1	6	(4,10]	(25,35]	68	B1	Diesel	2.079441542	R24	NA
25376	0	1	2	6	(1,4]	(25,35]	57	B2	Regular	4.406719247	R54	NA
25378	0	0.7	5	6	(10,Inf]	(35,45]	50	B2	Diesel	7.622663951	R24	NA
25379	0	0.18	5	6	(10,Inf]	(35,45]	50	B2	Diesel	7.622663951	R24	NA
25381	0	1	2	5	(1,4]	(45,55]	50	B2	Regular	4.33073334	R54	NA
25383	0	1	2	7	(10,Inf]	(45,55]	50	B2	Regular	4.33073334	R54	NA
25385	0	0.23	3	9	(0,1]	(45,55]	50	B12	Diesel	4.744932128	R24	NA
25386	0	0.73	3	9	(0,1]	(45,55]	50	B12	Diesel	4.744932128	R24	NA
25387	0	0.03	3	9	(0,1]	(45,55]	50	B11	Diesel	4.744932128	R24	NA
25389	0	1	2	7	(0,1]	(25,35]	50	B1	Diesel	4.204692619	R24	NA
25392	0	1	1	7	(10,Inf]	(21,25]	57	B2	Regular	2.564949357	R24	NA
25394	0	0.09	1	5	(4,10]	[18,21]	95	B1	Regular	1.609437912	R24	NA
25395	1	0.7	1	5	(4,10]	[18,21]	95	B1	Regular	1.609437912	R24	1128.12
25396	0	0.07	1	7	(4,10]	[18,21]	95	B1	Regular	1.609437912	R24	NA
25398	0	0.03	4	6	(1,4]	(21,25]	85	B3	Regular	7.180069874	R24	NA
25399	0	0.01	4	5	(0,1]	(21,25]	85	B3	Diesel	7.180069874	R24	NA
25400	0	0.94	4	5	(0,1]	(21,25]	80	B3	Diesel	7.180069874	R24	NA
25403	0	1	2	7	(4,10]	(55,70]	50	B5	Diesel	4.204692619	R24	NA
25405	0	0.09	5	8	(1,4]	(21,25]	95	B2	Regular	7.92551898	R52	NA
25406	0	0.04	5	8	(1,4]	(21,25]	95	B2	Regular	7.92551898	R52	NA
25407	0	0.28	5	9	(10,Inf]	(21,25]	95	B2	Diesel	7.92551898	R52	NA
25408	0	0.53	5	9	(10,Inf]	(21,25]	90	B2	Diesel	7.92551898	R52	NA
25411	0	1	1	7	(10,Inf]	(35,45]	50	B1	Regular	2.564949357	R24	NA
25413	0	1	1	7	(4,10]	(45,55]	50	B1	Diesel	2.48490665	R24	NA
25415	0	0.57	1	5	(10,Inf]	(25,35]	72	B2	Diesel	2.302585093	R24	NA
25416	0	0.42	1	5	(10,Inf]	(25,35]	72	B2	Diesel	2.302585093	R24	NA
25418	0	1	2	4	(4,10]	(45,55]	50	B2	Regular	3.912023005	R24	NA
25420	0	0.11	1	6	(4,10]	[18,21]	147	B2	Diesel	2.772588722	R24	NA
25421	1	0.6	1	6	(4,10]	[18,21]	147	B2	Diesel	2.772588722	R24	4749.75
25422	0	0.27	1	6	(4,10]	[18,21]	147	B1	Diesel	2.772588722	R24	NA
25424	0	0.88	3	7	(4,10]	(35,45]	50	B2	Diesel	5.147494477	R24	NA
25425	0	0.11	3	7	(4,10]	(35,45]	50	B2	Diesel	5.147494477	R24	NA
25429	0	0.09	1	7	(10,Inf]	[18,21]	100	B1	Regular	3.258096538	R24	NA
25430	0	0.008196721	3	9	(4,10]	(35,45]	50	B10	Diesel	4.744932128	R24	NA
25431	0	0.19	3	6	(1,4]	(35,45]	50	B2	Diesel	4.744932128	R24	NA
25432	0	0.79	3	6	(1,4]	(35,45]	50	B2	Diesel	4.744932128	R24	NA
25434	0	1	1	4	(0,1]	(45,55]	50	B2	Diesel	2.564949357	R24	NA
25436	0	1	4	6	(1,4]	(35,45]	55	B5	Diesel	7.180069874	R24	NA
25438	0	0.09	2	8	(10,Inf]	(35,45]	50	B11	Regular	4.59511985	R11	NA
25439	0	0.09	2	9	(0,1]	(35,45]	50	B14	Diesel	4.59511985	R11	NA
25440	0	0.81	2	9	(0,1]	(35,45]	50	B14	Diesel	4.59511985	R11	NA
25442	0	1	1	7	(4,10]	(45,55]	50	B2	Diesel	2.564949357	R24	NA
25444	0	0.44	1	7	(4,10]	(21,25]	95	B1	Diesel	3.713572067	R24	NA
25445	0	0.12	1	6	(1,4]	(21,25]	95	B2	Diesel	3.713572067	R24	NA
25446	0	0.43	1	6	(1,4]	(21,25]	90	B2	Diesel	3.713572067	R24	NA
25452	0	0.51	2	7	(10,Inf]	[18,21]	95	B3	Regular	4.077537444	R24	NA
25453	0	0.32	2	6	(10,Inf]	[18,21]	95	B1	Diesel	4.077537444	R24	NA
25454	0	0.16	2	4	(10,Inf]	[18,21]	90	B5	Regular	4.077537444	R24	NA
25456	0	0.18	4	4	(10,Inf]	(45,55]	50	B6	Diesel	6.608000625	R24	NA
25457	0	0.61	4	9	(10,Inf]	(45,55]	50	B10	Diesel	6.608000625	R24	NA
25460	0	1	1	9	(10,Inf]	(45,55]	50	B2	Diesel	2.48490665	R24	NA
25462	0	0.22	1	6	(4,10]	(35,45]	50	B2	Diesel	2.48490665	R24	NA
25463	0	0.24	1	4	(10,Inf]	(25,35]	85	B1	Regular	2.302585093	R24	NA
25464	0	0.75	1	4	(10,Inf]	(25,35]	85	B1	Regular	2.302585093	R24	NA
25466	0	0.24	1	7	(4,10]	(25,35]	85	B1	Diesel	2.302585093	R24	NA
25467	0	0.75	1	7	(4,10]	(25,35]	85	B1	Diesel	2.302585093	R24	NA
25469	0	0.25	3	5	(4,10]	(35,45]	50	B2	Regular	5.525452939	R24	NA
25470	0	0.41	3	5	(4,10]	(35,45]	50	B2	Regular	5.525452939	R24	NA
25471	0	0.2	1	7	(10,Inf]	[18,21]	95	B1	Regular	2.708050201	R24	NA
25472	1	1	2	7	(4,10]	(25,35]	50	B1	Diesel	4.204692619	R24	84.97
25474	0	0.2	4	5	(4,10]	(45,55]	125	B1	Regular	7.180069874	R24	NA
25475	0	0.79	4	8	(1,4]	(45,55]	125	B3	Diesel	7.180069874	R24	NA
25481	0	0.07	4	7	(4,10]	(25,35]	85	B2	Regular	7.180069874	R24	NA
25482	0	0.72	4	9	(10,Inf]	(25,35]	80	B5	Diesel	7.180069874	R24	NA
25483	0	0.1	4	4	(4,10]	(25,35]	80	B3	Diesel	7.180069874	R24	NA
25487	0	1	1	6	(1,4]	(45,55]	50	B1	Diesel	2.397895273	R24	NA
25489	1	1	1	6	(4,10]	(55,70]	50	B2	Diesel	2.564949357	R24	1009.69
25491	0	1	2	6	(4,10]	(45,55]	50	B2	Diesel	3.912023005	R24	NA
25493	0	1	1	4	(4,10]	(45,55]	50	B2	Diesel	3.663561646	R24	NA
25495	0	1	1	7	(10,Inf]	(45,55]	50	B1	Diesel	3.17805383	R24	NA
25497	0	0.68	1	6	(4,10]	(25,35]	60	B1	Regular	2.772588722	R24	NA
25498	0	0.07	2	5	(10,Inf]	(35,45]	50	B1	Regular	4.110873864	R52	NA
25499	0	0.01	2	5	(10,Inf]	(35,45]	50	B1	Regular	4.110873864	R52	NA
25500	0	0.73	2	5	(10,Inf]	(45,55]	50	B1	Regular	4.204692619	R24	NA
25504	0	0.4	1	6	(1,4]	(21,25]	85	B2	Diesel	3.63758616	R24	NA
25505	0	0.22	4	5	(10,Inf]	(25,35]	80	B3	Diesel	6.710523109	R24	NA
25506	0	0.6	4	5	(10,Inf]	(25,35]	76	B3	Diesel	6.710523109	R24	NA
25507	0	0.15	3	4	(4,10]	(21,25]	90	B2	Regular	5.686975356	R24	NA
25508	0	0.00273224	3	7	(4,10]	(21,25]	90	B2	Regular	5.686975356	R24	NA
25511	0	1	1	7	(10,Inf]	(45,55]	50	B2	Regular	3.17805383	R24	NA
25514	0	0.43	1	7	(10,Inf]	(55,70]	95	B2	Diesel	2.944438979	R24	NA
25515	0	0.16	1	7	(10,Inf]	(55,70]	95	B2	Diesel	2.944438979	R24	NA
25516	0	0.15	1	7	(10,Inf]	(55,70]	95	B2	Diesel	2.944438979	R24	NA
25517	0	0.41	2	7	(1,4]	(70,Inf]	50	B2	Regular	3.912023005	R24	NA
25518	0	0.58	2	7	(1,4]	(70,Inf]	50	B2	Regular	3.912023005	R24	NA
25520	0	1	2	5	(4,10]	(55,70]	50	B1	Regular	4.043051268	R24	NA
25522	0	1	1	6	(4,10]	(25,35]	54	B2	Diesel	3.784189634	R24	NA
25524	0	1	2	5	(10,Inf]	(55,70]	50	B2	Diesel	3.912023005	R24	NA
25526	0	1	4	5	(0,1]	(55,70]	50	B2	Regular	7.180069874	R24	NA
25528	0	0.03	4	8	(10,Inf]	(25,35]	100	B6	Diesel	7.413367336	R22	NA
25529	0	0.83	4	9	(4,10]	(25,35]	95	B12	Diesel	7.413367336	R22	NA
25530	0	0.45	5	4	(10,Inf]	(35,45]	50	B2	Regular	7.622663951	R24	NA
25531	0	0.54	5	4	(10,Inf]	(35,45]	50	B2	Regular	7.622663951	R24	NA
25533	0	1	1	4	(4,10]	(21,25]	85	B2	Diesel	1.791759469	R24	NA
25536	0	1	1	4	(1,4]	(35,45]	50	B3	Diesel	2.995732274	R24	NA
25538	0	1	1	4	(10,Inf]	(45,55]	50	B2	Regular	2.564949357	R24	NA
25540	0	0.09	2	6	(4,10]	(35,45]	50	B1	Diesel	3.912023005	R24	NA
25541	0	0.9	2	6	(10,Inf]	(35,45]	52	B1	Diesel	3.912023005	R24	NA
25543	0	1	1	7	(10,Inf]	(55,70]	50	B1	Regular	2.397895273	R24	NA
25546	0	1	2	6	(4,10]	(35,45]	50	B1	Regular	3.912023005	R24	NA
25548	0	0.14	3	9	(10,Inf]	(45,55]	50	B6	Diesel	5.257495372	R24	NA
25549	0	0.85	3	9	(10,Inf]	(45,55]	50	B6	Diesel	5.257495372	R24	NA
25551	0	1	1	9	(10,Inf]	(55,70]	50	B2	Regular	1.609437912	R24	NA
25553	0	1	3	6	(4,10]	(35,45]	68	B3	Diesel	5.609471795	R11	NA
25555	0	0.53	5	7	(0,1]	(45,55]	50	B1	Diesel	8.322637097	R24	NA
25556	0	0.46	5	7	(0,1]	(45,55]	50	B1	Diesel	8.322637097	R24	NA
25558	0	0.03	4	9	(4,10]	(21,25]	100	B5	Diesel	6.419994928	R24	NA
25559	0	0.5	4	9	(4,10]	(21,25]	95	B5	Diesel	6.419994928	R24	NA
25560	0	0.46	4	9	(4,10]	(21,25]	90	B5	Diesel	6.419994928	R24	NA
25565	0	1	1	5	(10,Inf]	(35,45]	50	B3	Diesel	3.401197382	R24	NA
25567	0	1	1	8	(10,Inf]	(25,35]	50	B1	Diesel	3.610917913	R24	NA
25569	0	0.14	3	9	(10,Inf]	(25,35]	100	B5	Diesel	4.836281907	R24	NA
25570	0	0.4	3	7	(10,Inf]	(25,35]	100	B11	Diesel	4.836281907	R24	NA
25571	0	1	1	6	(4,10]	(25,35]	50	B1	Diesel	2.772588722	R24	NA
25573	0	1	1	4	(4,10]	(21,25]	76	B2	Diesel	2.564949357	R24	NA
25576	0	0.55	2	6	(1,4]	(25,35]	72	B1	Diesel	3.931825633	R24	NA
25577	0	0.44	2	6	(1,4]	(25,35]	57	B1	Diesel	3.931825633	R24	NA
25579	0	1	2	6	(1,4]	(25,35]	67	B1	Diesel	3.912023005	R24	NA
25581	0	1	1	6	(10,Inf]	(35,45]	50	B2	Diesel	1.791759469	R24	NA
25583	0	0.65	1	4	(10,Inf]	(45,55]	68	B2	Regular	2.772588722	R24	NA
25584	0	0.66	1	6	(1,4]	(55,70]	50	B2	Diesel	3.63758616	R24	NA
25585	0	0.18	3	6	(10,Inf]	(21,25]	100	B6	Regular	4.795790546	R24	NA
25586	0	0.81	3	9	(10,Inf]	(21,25]	85	B2	Diesel	4.795790546	R24	NA
25588	0	1	1	4	(10,Inf]	(25,35]	64	B1	Regular	3.784189634	R24	NA
25591	0	0.14	3	7	(10,Inf]	(25,35]	95	B1	Diesel	4.941642423	R24	NA
25592	0	0.3	3	7	(10,Inf]	(25,35]	95	B1	Diesel	4.941642423	R24	NA
25593	0	0.54	3	7	(10,Inf]	(25,35]	90	B1	Diesel	4.941642423	R24	NA
25598	0	0.69	1	7	(10,Inf]	(45,55]	50	B1	Regular	2.48490665	R24	NA
25599	0	0.09	1	7	(10,Inf]	(45,55]	50	B1	Regular	2.48490665	R24	NA
25600	0	0.37	2	5	(10,Inf]	(70,Inf]	50	B5	Regular	4.204692619	R24	NA
25601	0	0.62	2	5	(4,10]	(70,Inf]	50	B5	Diesel	4.204692619	R24	NA
25603	0	1	1	4	(10,Inf]	(21,25]	72	B1	Regular	2.564949357	R24	NA
25606	0	0.09	3	8	(4,10]	(45,55]	50	B6	Diesel	4.744932128	R24	NA
25607	0	0.01	3	8	(4,10]	(45,55]	50	B6	Diesel	4.744932128	R24	NA
25608	0	0.11	3	8	(4,10]	(45,55]	50	B6	Diesel	4.744932128	R24	NA
25609	0	0.06	3	9	(1,4]	(45,55]	50	B10	Diesel	4.744932128	R24	NA
25610	0	0.09	3	9	(1,4]	(45,55]	50	B10	Diesel	4.744932128	R24	NA
25611	0	0.6	3	9	(1,4]	(45,55]	50	B10	Diesel	4.744932128	R24	NA
25613	0	1	1	6	(1,4]	(21,25]	62	B1	Diesel	3.80666249	R82	NA
25618	0	1	1	5	(4,10]	(45,55]	50	B3	Diesel	3.401197382	R24	NA
25620	0	1	2	4	(10,Inf]	(25,35]	68	B2	Regular	4.204692619	R24	NA
25622	0	1	2	4	(10,Inf]	(25,35]	50	B2	Regular	3.912023005	R24	NA
25624	0	0.2	3	8	(0,1]	(45,55]	50	B6	Regular	5.910796644	R24	NA
25625	0	0.79	3	8	(0,1]	(45,55]	50	B6	Regular	5.910796644	R24	NA
25627	0	0.74	4	9	(4,10]	(25,35]	72	B2	Diesel	7.180069874	R24	NA
25628	0	0.25	4	9	(4,10]	(25,35]	72	B2	Diesel	7.180069874	R24	NA
25632	0	0.04	2	5	(4,10]	(35,45]	50	B3	Diesel	3.912023005	R24	NA
25633	1	0.54	2	4	(10,Inf]	(35,45]	50	B1	Regular	3.912023005	R24	1128.12
25634	0	0.4	2	5	(0,1]	(35,45]	50	B3	Diesel	3.912023005	R24	NA
25637	0	0.51	2	5	(4,10]	(35,45]	50	B2	Diesel	4.356708827	R24	NA
25638	0	0.95	4	9	(10,Inf]	(25,35]	76	B10	Diesel	7.180069874	R24	NA
25639	0	0.27	3	9	(10,Inf]	(35,45]	51	B2	Diesel	4.836281907	R24	NA
25640	0	0.72	3	9	(10,Inf]	(35,45]	50	B2	Diesel	4.836281907	R24	NA
25642	0	1	2	5	(10,Inf]	(35,45]	50	B2	Regular	4.204692619	R24	NA
25644	0	1	1	6	(4,10]	(35,45]	50	B1	Regular	3.401197382	R24	NA
25646	0	0.03	4	5	(10,Inf]	(21,25]	80	B2	Diesel	6.23636959	R24	NA
25647	0	0.89	4	5	(1,4]	(21,25]	80	B2	Diesel	6.23636959	R24	NA
25648	0	0.06	4	5	(1,4]	(21,25]	80	B2	Diesel	6.23636959	R24	NA
25650	0	0.84	1	5	(0,1]	(25,35]	76	B2	Diesel	2.772588722	R24	NA
25651	0	0.15	1	5	(0,1]	(25,35]	68	B2	Diesel	2.772588722	R24	NA
25653	0	0.33	4	9	(4,10]	(25,35]	80	B2	Diesel	6.419994928	R24	NA
25654	0	0.07	4	9	(4,10]	(25,35]	80	B2	Diesel	6.419994928	R24	NA
25655	0	0.59	4	9	(4,10]	(25,35]	76	B2	Diesel	6.419994928	R24	NA
25661	0	0.68	3	9	(10,Inf]	(45,55]	72	B5	Diesel	6.11146734	R52	NA
25662	0	0.01	3	9	(10,Inf]	(45,55]	80	B5	Diesel	6.11146734	R52	NA
25664	0	1	3	6	(1,4]	(55,70]	50	B12	Regular	6.11146734	R52	NA
25666	0	1	2	4	(10,Inf]	(35,45]	50	B5	Regular	4.276666119	R52	NA
25669	0	1	1	5	(0,1]	(55,70]	50	B2	Regular	3.135494216	R52	NA
25671	0	1	1	7	(4,10]	(55,70]	50	B2	Diesel	3.135494216	R52	NA
25673	0	0.78	1	9	(4,10]	(35,45]	72	B2	Diesel	3.583518938	R52	NA
25674	0	0.13	1	9	(4,10]	(35,45]	68	B2	Diesel	3.583518938	R52	NA
25675	0	0.08	1	9	(4,10]	(35,45]	68	B2	Diesel	3.583518938	R52	NA
25678	0	0.34	2	7	(4,10]	(35,45]	68	B2	Regular	4.418840608	R52	NA
25679	0	1	2	7	(10,Inf]	(21,25]	85	B1	Regular	4.430816799	R52	NA
25681	0	1	2	8	(10,Inf]	(35,45]	50	B3	Diesel	4.143134726	R52	NA
25684	0	1	1	6	(4,10]	(45,55]	50	B1	Diesel	2.079441542	R24	NA
25686	0	1	3	8	(10,Inf]	(35,45]	95	B2	Diesel	6.11146734	R52	NA
25689	0	1	3	7	(1,4]	(70,Inf]	50	B2	Regular	6.11146734	R52	NA
25691	0	0.28	3	8	(0,1]	(55,70]	50	B10	Diesel	6.11146734	R52	NA
25692	0	0.07	3	8	(0,1]	(55,70]	50	B10	Diesel	6.11146734	R52	NA
25693	0	0.64	3	8	(0,1]	(55,70]	50	B10	Diesel	6.11146734	R52	NA
25695	0	0.47	4	5	(1,4]	(45,55]	50	B1	Diesel	7.305860033	R52	NA
25696	0	0.08	2	7	(10,Inf]	(45,55]	77	B1	Regular	4.33073334	R52	NA
25697	0	0.91	2	7	(10,Inf]	(45,55]	50	B1	Regular	4.33073334	R52	NA
25699	0	0.28	2	6	(10,Inf]	(25,35]	112	B1	Diesel	4.394449155	R52	NA
25700	0	1	3	7	(4,10]	(35,45]	50	B3	Regular	4.753590191	R52	NA
25702	0	0.01	3	4	(4,10]	(25,35]	85	B2	Diesel	4.718498871	R52	NA
25703	0	0.67	3	4	(4,10]	(25,35]	80	B2	Diesel	4.718498871	R52	NA
25704	0	0.17	3	4	(4,10]	(25,35]	80	B2	Diesel	4.718498871	R52	NA
25705	0	0.13	3	4	(4,10]	(25,35]	72	B2	Diesel	4.718498871	R52	NA
25707	0	1	3	4	(4,10]	(55,70]	50	B6	Regular	6.11146734	R52	NA
25709	0	0.58	2	6	(10,Inf]	(35,45]	50	B12	Diesel	4.430816799	R52	NA
25710	0	0.41	2	6	(10,Inf]	(35,45]	50	B12	Diesel	4.430816799	R52	NA
25712	0	0.98	2	6	(10,Inf]	(25,35]	59	B2	Diesel	4.369447852	R52	NA
25714	0	0.35	3	6	(10,Inf]	(35,45]	50	B1	Regular	4.744932128	R83	NA
25715	0	0.64	3	6	(10,Inf]	(35,45]	50	B1	Regular	4.744932128	R83	NA
25717	0	0.33	1	6	(4,10]	(25,35]	50	B12	Regular	2.302585093	R74	NA
25718	0	0.66	1	6	(4,10]	(25,35]	50	B12	Regular	2.302585093	R74	NA
25720	0	1	3	7	(4,10]	(55,70]	50	B2	Diesel	6.11146734	R52	NA
25722	0	1	1	5	(1,4]	(35,45]	56	B5	Regular	3.828641396	R53	NA
25724	0	0.2	1	5	(10,Inf]	(25,35]	76	B1	Diesel	3.295836866	R74	NA
25725	0	1	1	5	(4,10]	(35,45]	50	B4	Diesel	3.737669618	R52	NA
25727	0	1	2	8	(10,Inf]	(45,55]	59	B10	Diesel	4.430816799	R52	NA
25729	1	0.79	3	7	(1,4]	(35,45]	50	B1	Regular	5.361292166	R74	1393.49
25730	0	0.05	3	7	(1,4]	(35,45]	50	B6	Regular	5.361292166	R74	NA
25731	0	0.15	3	7	(1,4]	(35,45]	50	B6	Regular	5.361292166	R74	NA
25733	0	1	3	6	(1,4]	(25,35]	50	B6	Diesel	5.361292166	R74	NA
25735	0	1	1	5	(1,4]	(35,45]	50	B5	Regular	3.135494216	R74	NA
25737	0	0.41	1	6	(1,4]	(35,45]	51	B2	Diesel	3.044522438	R74	NA
25738	0	0.58	1	6	(1,4]	(35,45]	50	B2	Diesel	3.044522438	R74	NA
25740	0	1	4	9	(10,Inf]	(35,45]	50	B10	Diesel	6.967909202	R83	NA
25742	0	1	2	6	(4,10]	(35,45]	100	B1	Diesel	4.17438727	R52	NA
25744	1	0.87	2	6	(4,10]	(35,45]	55	B1	Diesel	4.158883083	R74	1128.12
25745	0	0.12	2	5	(4,10]	(35,45]	57	B1	Regular	4.158883083	R74	NA
25747	0	0.41	3	4	(4,10]	(55,70]	55	B4	Diesel	5.361292166	R74	NA
25748	0	0.58	3	4	(4,10]	(55,70]	55	B4	Diesel	5.361292166	R74	NA
25752	0	1	1	7	(10,Inf]	(35,45]	50	B2	Diesel	1.945910149	R74	NA
25754	0	0.6	1	7	(10,Inf]	(25,35]	57	B2	Diesel	2.48490665	R74	NA
25755	1	0.78	3	4	(4,10]	(25,35]	62	B2	Diesel	5.361292166	R74	2081.53
25756	0	0.21	3	4	(10,Inf]	(25,35]	77	B1	Regular	5.361292166	R74	NA
25759	0	1	1	6	(4,10]	(55,70]	50	B1	Diesel	3.850147602	R52	NA
25761	0	1	3	7	(10,Inf]	(45,55]	50	B2	Diesel	5.361292166	R74	NA
25765	0	1	2	7	(4,10]	(45,55]	50	B2	Regular	4.094344562	R52	NA
25767	0	1	1	7	(10,Inf]	(35,45]	50	B5	Regular	3.828641396	R53	NA
25769	0	0.18	3	9	(4,10]	(25,35]	80	B11	Regular	4.983606622	R83	NA
25770	0	0.06	3	9	(4,10]	(25,35]	80	B11	Regular	4.983606622	R83	NA
25771	0	0.26	3	5	(4,10]	(35,45]	54	B5	Diesel	5.361292166	R74	NA
25772	0	0.03	3	4	(0,1]	(35,45]	54	B1	Diesel	5.361292166	R74	NA
25773	0	0.7	3	4	(0,1]	(35,45]	50	B1	Diesel	5.361292166	R74	NA
25775	0	1	1	4	(10,Inf]	(25,35]	85	B1	Regular	3.218875825	R74	NA
25777	0	1	1	5	(10,Inf]	(35,45]	50	B1	Regular	3.663561646	R74	NA
25779	0	1	2	6	(10,Inf]	(25,35]	50	B1	Regular	4.454347296	R52	NA
25781	1	0.5	1	5	(10,Inf]	(55,70]	62	B3	Regular	3.135494216	R74	466.51
25784	0	1	3	5	(10,Inf]	(70,Inf]	50	B2	Regular	6.11146734	R52	NA
25786	0	0.18	1	5	(10,Inf]	(45,55]	50	B2	Regular	2.48490665	R74	NA
25787	0	0.81	1	7	(4,10]	(45,55]	50	B1	Regular	2.48490665	R74	NA
25789	1	0.81	3	4	(10,Inf]	(70,Inf]	50	B2	Regular	6.11146734	R52	1824.17
25790	0	0.18	3	7	(4,10]	(70,Inf]	50	B1	Regular	6.11146734	R52	NA
25792	0	1	2	6	(1,4]	(25,35]	68	B3	Diesel	3.931825633	R73	NA
25794	0	0.49	3	6	(4,10]	(25,35]	60	B5	Diesel	5.361292166	R74	NA
25795	0	0.5	3	6	(4,10]	(25,35]	54	B5	Diesel	5.361292166	R74	NA
25797	0	1	3	6	(10,Inf]	(55,70]	50	B1	Diesel	6.11146734	R52	NA
25799	1	0.2	3	8	(10,Inf]	(25,35]	72	B2	Regular	5.361292166	R74	324.21
25800	0	1	1	4	(10,Inf]	(45,55]	50	B3	Diesel	1.791759469	R74	NA
25802	0	1	3	6	(4,10]	(25,35]	63	B1	Regular	5.361292166	R74	NA
25804	0	0.31	1	7	(10,Inf]	(21,25]	95	B2	Regular	3.218875825	R74	NA
25805	0	0.1	1	5	(10,Inf]	(35,45]	50	B1	Diesel	2.63905733	R74	NA
25806	0	0.89	1	6	(4,10]	(35,45]	50	B1	Diesel	2.63905733	R74	NA
25808	0	1	1	7	(4,10]	(25,35]	80	B2	Regular	2.833213344	R74	NA
25811	0	1	3	7	(10,Inf]	(45,55]	50	B1	Regular	4.912654886	R52	NA
25813	0	1	1	5	(10,Inf]	(45,55]	66	B2	Diesel	2.48490665	R74	NA
25815	0	0.04	3	5	(10,Inf]	(25,35]	101	B2	Diesel	5.361292166	R74	NA
25816	0	0.37	1	6	(4,10]	(35,45]	72	B1	Regular	3.401197382	R74	NA
25817	0	1	3	4	(4,10]	[18,21]	62	B6	Regular	6.184148891	R52	NA
25821	0	1	4	7	(10,Inf]	(35,45]	80	B2	Regular	6.455198563	R74	NA
25823	0	1	1	6	(10,Inf]	(25,35]	64	B1	Regular	2.197224577	R74	NA
25826	0	1	6	6	(10,Inf]	(45,55]	50	B1	Diesel	10.20359214	R11	NA
25828	0	0.45	1	9	(4,10]	(35,45]	54	B4	Diesel	3.044522438	R74	NA
25829	0	0.54	1	7	(0,1]	(35,45]	50	B1	Diesel	3.044522438	R74	NA
25831	0	1	1	6	(4,10]	(35,45]	50	B12	Diesel	2.995732274	R74	NA
25833	0	1	3	6	(1,4]	(35,45]	69	B6	Diesel	5.733341277	R73	NA
25835	0	0.06	2	9	(4,10]	(35,45]	50	B14	Diesel	4.290459441	R82	NA
25836	0	0.01	2	7	(0,1]	(35,45]	50	B13	Diesel	4.290459441	R82	NA
25837	0	0.66	2	7	(0,1]	(35,45]	50	B13	Diesel	4.290459441	R82	NA
25838	1	0.25	2	7	(0,1]	(35,45]	53	B13	Diesel	4.290459441	R82	1128.12
25840	0	1	1	4	(10,Inf]	(55,70]	50	B1	Regular	2.772588722	R74	NA
25842	0	1	1	5	(4,10]	(55,70]	60	B2	Diesel	2.772588722	R74	NA
25844	0	0.45	1	5	(4,10]	(25,35]	76	B6	Diesel	2.302585093	R74	NA
25845	0	0.66	3	6	(4,10]	(35,45]	62	B1	Diesel	5.361292166	R74	NA
25846	0	0.1	3	6	(4,10]	(35,45]	62	B1	Diesel	5.361292166	R74	NA
25847	1	1	1	6	(10,Inf]	(35,45]	56	B6	Diesel	3.135494216	R74	696.7
25850	0	0.66	1	9	(4,10]	(45,55]	50	B1	Regular	3.135494216	R74	NA
25851	0	0.33	1	9	(4,10]	(45,55]	50	B1	Regular	3.135494216	R74	NA
25853	0	0.66	3	9	(4,10]	(25,35]	64	B12	Diesel	5.361292166	R74	NA
25854	0	1	1	4	(4,10]	(35,45]	68	B1	Regular	2.302585093	R74	NA
25856	0	1	3	4	(4,10]	(70,Inf]	50	B6	Regular	5.361292166	R74	NA
25858	0	1	1	6	(1,4]	(35,45]	69	B5	Regular	3.135494216	R74	NA
25860	0	0.56	1	6	(10,Inf]	(25,35]	100	B1	Diesel	1.609437912	R74	NA
25861	0	0.43	1	5	(10,Inf]	(25,35]	150	B2	Diesel	1.609437912	R74	NA
25863	1	0.98	3	7	(10,Inf]	(45,55]	62	B1	Regular	5.361292166	R74	1128.12
25864	0	0.01	3	6	(1,4]	(45,55]	62	B1	Diesel	5.361292166	R74	NA
25867	0	0.16	1	7	(1,4]	(35,45]	50	B2	Diesel	1.791759469	R74	NA
25868	0	0.005464481	1	7	(1,4]	(35,45]	50	B2	Diesel	1.791759469	R74	NA
25869	0	0.53	1	7	(4,10]	(35,45]	50	B2	Diesel	1.791759469	R74	NA
25872	0	0.11	1	5	(10,Inf]	(45,55]	50	B1	Regular	2.302585093	R74	NA
25873	0	0.88	1	7	(4,10]	(45,55]	50	B1	Diesel	2.302585093	R74	NA
25875	0	1	2	8	(4,10]	(55,70]	50	B2	Diesel	4.33073334	R52	NA
25877	0	1	1	8	(10,Inf]	(35,45]	50	B1	Regular	2.48490665	R74	NA
25880	0	1	1	7	(4,10]	(45,55]	50	B2	Diesel	2.079441542	R74	NA
25882	1	0.78	1	5	(4,10]	(25,35]	54	B4	Regular	3.218875825	R74	528.35
25883	0	0.21	1	5	(10,Inf]	(25,35]	54	B2	Diesel	3.218875825	R74	NA
25886	0	1	1	7	(10,Inf]	(55,70]	50	B1	Regular	3.17805383	R74	NA
25888	0	0.37	1	6	(0,1]	(35,45]	50	B14	Regular	3.135494216	R74	NA
25890	1	0.7	1	9	(10,Inf]	(25,35]	67	B11	Regular	3.295836866	R74	407.21
25891	0	0.04	1	9	(10,Inf]	(25,35]	60	B11	Regular	3.295836866	R74	NA
25892	0	0.25	1	9	(10,Inf]	(25,35]	60	B11	Regular	3.295836866	R74	NA
25894	0	1	1	6	(4,10]	(35,45]	50	B1	Diesel	3.663561646	R74	NA
25896	0	0.04	3	8	(10,Inf]	(45,55]	65	B2	Regular	5.361292166	R74	NA
25897	0	1	1	4	(4,10]	(25,35]	50	B2	Diesel	3.091042453	R74	NA
25900	0	1	3	6	(4,10]	(70,Inf]	50	B1	Diesel	5.361292166	R74	NA
25902	0	1	1	5	(4,10]	(70,Inf]	50	B2	Regular	2.995732274	R52	NA
25904	0	1	3	6	(1,4]	(45,55]	50	B5	Diesel	5.081404365	R74	NA
25906	1	0.28	6	7	(1,4]	(25,35]	60	B6	Regular	9.217117356	R11	1246.34
25907	0	0.71	6	7	(1,4]	(25,35]	54	B6	Regular	9.217117356	R11	NA
25910	0	1	3	6	(4,10]	(55,70]	50	B5	Regular	6.11146734	R52	NA
25914	0	1	1	5	(0,1]	(35,45]	60	B1	Diesel	3.583518938	R52	NA
25916	1	1	1	9	(4,10]	(45,55]	58	B2	Diesel	3.091042453	R74	264.53
25918	0	1	1	7	(10,Inf]	(35,45]	50	B1	Regular	1.609437912	R74	NA
25920	0	1	1	6	(4,10]	(45,55]	50	B13	Regular	3.135494216	R74	NA
25922	1	1	3	5	(10,Inf]	(35,45]	67	B6	Regular	5.361292166	R74	1128.12
25925	0	1	4	6	(4,10]	(25,35]	57	B3	Diesel	6.918695219	R74	NA
25927	0	1	1	9	(4,10]	(25,35]	50	B12	Diesel	3.295836866	R74	NA
25929	0	1	1	7	(10,Inf]	(25,35]	50	B2	Regular	3.401197382	R74	NA
25931	0	1	3	9	(10,Inf]	(45,55]	55	B10	Diesel	6.184148891	R74	NA
25934	0	1	3	7	(10,Inf]	(25,35]	52	B1	Diesel	5.170483995	R93	NA
25936	0	0.75	1	6	(4,10]	(55,70]	50	B2	Diesel	1.791759469	R74	NA
25937	0	0.07	1	6	(4,10]	(55,70]	50	B2	Diesel	1.791759469	R74	NA
25938	0	0.09	1	6	(4,10]	(55,70]	50	B2	Diesel	1.791759469	R74	NA
25939	0	0.07	1	4	(4,10]	(55,70]	50	B2	Diesel	1.791759469	R74	NA
25941	0	0.95	1	6	(4,10]	(21,25]	68	B5	Regular	3.135494216	R74	NA
25942	1	0.76	3	7	(4,10]	(25,35]	85	B6	Regular	5.33753808	R52	1128.12
25943	0	0.2	1	6	(10,Inf]	(45,55]	80	B2	Diesel	1.791759469	R74	NA
25944	1	0.89	1	7	(4,10]	(35,45]	50	B1	Diesel	2.302585093	R74	93.87
25945	0	0.02	1	6	(1,4]	(35,45]	50	B1	Diesel	2.302585093	R74	NA
25946	0	0.08	1	6	(1,4]	(35,45]	50	B1	Diesel	2.302585093	R74	NA
25948	0	0.39	3	9	(10,Inf]	(25,35]	57	B2	Regular	5.361292166	R74	NA
25949	0	0.52	3	6	(4,10]	(25,35]	57	B1	Diesel	5.361292166	R74	NA
25950	0	1	1	6	(10,Inf]	(55,70]	50	B6	Regular	3.295836866	R74	NA
25953	0	1	1	7	(10,Inf]	(45,55]	50	B2	Diesel	3.218875825	R74	NA
25956	0	0.45	3	5	(4,10]	(21,25]	80	B5	Diesel	5.361292166	R74	NA
25957	0	0.49	2	6	(10,Inf]	(25,35]	57	B1	Diesel	4.110873864	R83	NA
25958	0	0.5	2	6	(10,Inf]	(25,35]	59	B1	Diesel	4.110873864	R83	NA
25960	0	1	2	4	(10,Inf]	(25,35]	57	B1	Regular	4.110873864	R83	NA
25962	0	0.81	1	7	(10,Inf]	(55,70]	50	B3	Regular	3.218875825	R74	NA
25963	0	0.18	1	5	(10,Inf]	(55,70]	50	B4	Regular	3.218875825	R74	NA
25965	0	1	1	9	(10,Inf]	(55,70]	50	B1	Regular	3.17805383	R74	NA
25967	0	1	1	5	(10,Inf]	(45,55]	50	B2	Diesel	3.218875825	R74	NA
25969	0	1	3	6	(4,10]	(45,55]	50	B2	Diesel	5.361292166	R74	NA
25972	0	1	3	4	(4,10]	(55,70]	50	B5	Regular	5.361292166	R74	NA
25974	0	0.91	1	5	(4,10]	(45,55]	50	B2	Diesel	3.828641396	R73	NA
25975	0	0.91	3	5	(4,10]	(45,55]	50	B1	Diesel	5.361292166	R74	NA
25976	0	0.08	3	5	(4,10]	(45,55]	50	B1	Diesel	5.361292166	R74	NA
25978	0	0.3	3	6	(10,Inf]	(55,70]	56	B2	Regular	5.361292166	R74	NA
25979	0	0.33	3	5	(4,10]	(55,70]	56	B2	Diesel	5.361292166	R74	NA
25980	0	0.14	3	5	(4,10]	(55,70]	56	B2	Diesel	5.361292166	R74	NA
25981	0	0.2	3	5	(4,10]	(55,70]	50	B2	Diesel	5.361292166	R74	NA
25983	0	0.24	4	4	(10,Inf]	(35,45]	50	B6	Regular	7.455298486	R74	NA
25984	0	1	1	7	(4,10]	(70,Inf]	62	B5	Regular	2.995732274	R74	NA
25986	0	1	1	9	(4,10]	(55,70]	50	B12	Diesel	3.33220451	R74	NA
25988	0	1	1	7	(4,10]	(45,55]	50	B14	Diesel	2.48490665	R74	NA
25990	0	1	1	7	(10,Inf]	(25,35]	51	B2	Regular	2.48490665	R74	NA
25992	0	0.22	1	4	(10,Inf]	(35,45]	50	B2	Regular	2.079441542	R74	NA
25993	0	0.06	1	8	(10,Inf]	(35,45]	50	B6	Diesel	2.079441542	R74	NA
25994	0	0.22	1	8	(10,Inf]	(35,45]	50	B6	Diesel	2.079441542	R74	NA
25995	0	0.48	1	8	(4,10]	(35,45]	50	B1	Diesel	2.079441542	R74	NA
25997	0	1	1	6	(4,10]	(45,55]	50	B1	Diesel	2.079441542	R24	NA
26000	0	1	3	6	(4,10]	(35,45]	50	B1	Diesel	6.11146734	R52	NA
26002	0	0.69	3	6	(10,Inf]	(45,55]	50	B2	Diesel	5.361292166	R74	NA
26003	0	0.02	3	7	(1,4]	(45,55]	50	B2	Regular	5.361292166	R74	NA
26004	0	0.27	3	7	(1,4]	(45,55]	50	B2	Regular	5.361292166	R74	NA
26006	0	1	1	4	(0,1]	(35,45]	50	B1	Regular	1.945910149	R74	NA
26008	0	1	1	5	(4,10]	(55,70]	50	B6	Regular	3.17805383	R74	NA
26010	0	1	1	4	(1,4]	(55,70]	50	B6	Regular	2.995732274	R74	NA
26012	0	0.97	1	5	(4,10]	(35,45]	56	B3	Diesel	3.496507561	R74	NA
26013	0	0.02	1	7	(10,Inf]	(35,45]	56	B11	Diesel	3.496507561	R74	NA
26015	0	1	3	5	(1,4]	(35,45]	52	B1	Diesel	5.361292166	R74	NA
26017	0	1	3	6	(4,10]	(45,55]	60	B3	Diesel	5.361292166	R74	NA
26019	0	1	1	5	(1,4]	(35,45]	57	B4	Diesel	3.871201011	R94	NA
26022	0	1	3	6	(10,Inf]	(55,70]	50	B6	Diesel	6.11146734	R52	NA
26024	0	1	1	6	(1,4]	(35,45]	50	B2	Diesel	3.465735903	R74	NA
26026	0	1	1	6	(4,10]	(35,45]	50	B2	Diesel	3.465735903	R74	NA
26028	0	1	3	7	(10,Inf]	(35,45]	50	B1	Regular	5.361292166	R74	NA
26030	0	1	1	7	(10,Inf]	(35,45]	50	B1	Regular	1.945910149	R74	NA
26032	0	0.72	1	4	(10,Inf]	(25,35]	57	B3	Diesel	1.609437912	R74	NA
26033	0	0.27	1	5	(4,10]	(25,35]	50	B5	Diesel	1.609437912	R74	NA
26035	0	1	4	5	(10,Inf]	(45,55]	50	B2	Regular	6.455198563	R74	NA
26037	0	1	1	6	(10,Inf]	(25,35]	51	B2	Diesel	3.295836866	R74	NA
26039	0	1	1	6	(4,10]	(45,55]	50	B1	Diesel	1.609437912	R74	NA
26041	0	1	3	5	(10,Inf]	(45,55]	50	B5	Diesel	5.361292166	R74	NA
26043	0	0.2	3	6	(1,4]	(55,70]	50	B1	Regular	5.525452939	R52	NA
26044	0	0.79	3	5	(0,1]	(55,70]	50	B2	Diesel	5.525452939	R52	NA
26046	0	0.11	5	4	(4,10]	(35,45]	50	B6	Regular	8.172164452	R52	NA
26047	0	0.88	5	4	(4,10]	(35,45]	80	B6	Regular	8.172164452	R52	NA
26051	0	0.65	2	7	(1,4]	(45,55]	85	B2	Diesel	3.912023005	R52	NA
26052	0	0.34	2	7	(1,4]	(45,55]	80	B2	Diesel	3.912023005	R52	NA
26055	0	0.35	1	5	(1,4]	(45,55]	62	B2	Diesel	3.737669618	R52	NA
26056	0	0.64	1	5	(1,4]	(45,55]	50	B2	Diesel	3.737669618	R52	NA
26058	0	0.24	1	6	(4,10]	(21,25]	90	B3	Diesel	2.564949357	R52	NA
26059	0	0.24	1	6	(4,10]	(21,25]	90	B3	Diesel	2.564949357	R52	NA
26060	0	0.26	5	7	(4,10]	(45,55]	51	B2	Diesel	8.172164452	R52	NA
26061	0	0.36	4	8	(10,Inf]	(25,35]	106	B1	Diesel	7.069023427	R54	NA
26062	0	0.12	4	8	(10,Inf]	(25,35]	106	B1	Diesel	7.069023427	R54	NA
26063	0	0.37	4	8	(10,Inf]	(25,35]	106	B1	Diesel	7.069023427	R54	NA
26064	0	0.39	3	4	(1,4]	(45,55]	50	B1	Regular	4.836281907	R52	NA
26065	0	0.64	5	4	(10,Inf]	(25,35]	57	B1	Regular	8.172164452	R52	NA
26066	0	0.35	5	6	(4,10]	(25,35]	54	B1	Regular	8.172164452	R52	NA
26069	0	1	3	4	(10,Inf]	(45,55]	50	B1	Diesel	4.65396035	R91	NA
26071	0	0.78	3	5	(1,4]	(70,Inf]	50	B6	Diesel	4.804021045	R52	NA
26072	0	0.33	4	4	(10,Inf]	(45,55]	50	B1	Diesel	6.366470448	R52	NA
26073	0	0.58	4	4	(10,Inf]	(45,55]	50	B1	Diesel	6.366470448	R52	NA
26074	0	0.07	4	4	(10,Inf]	(45,55]	50	B1	Diesel	6.366470448	R52	NA
26076	0	0.3	3	4	(4,10]	(25,35]	90	B4	Diesel	5.736572297	R52	NA
26077	0	0.39	3	4	(0,1]	(25,35]	90	B3	Diesel	5.736572297	R52	NA
26078	0	0.13	3	4	(0,1]	(25,35]	140	B3	Diesel	5.736572297	R52	NA
26079	0	0.16	3	4	(0,1]	(25,35]	95	B3	Diesel	5.736572297	R52	NA
26081	0	0.31	2	5	(4,10]	(70,Inf]	50	B4	Diesel	4.276666119	R52	NA
26082	0	0.68	2	7	(0,1]	(70,Inf]	50	B2	Regular	4.276666119	R52	NA
26084	0	1	2	6	(1,4]	(45,55]	50	B12	Diesel	4.532599493	R52	NA
26087	0	1	2	5	(0,1]	(45,55]	50	B12	Regular	4.532599493	R52	NA
26089	0	0.9	4	7	(10,Inf]	(45,55]	50	B2	Regular	6.366470448	R52	NA
26090	0	0.38	5	9	(10,Inf]	(25,35]	90	B10	Diesel	8.172164452	R52	NA
26091	0	0.61	5	9	(10,Inf]	(25,35]	95	B10	Diesel	8.172164452	R52	NA
26094	0	1	5	7	(1,4]	(35,45]	57	B5	Regular	7.921898411	R22	NA
26096	0	1	5	5	(4,10]	(55,70]	115	B5	Diesel	8.172164452	R52	NA
26098	0	1	3	6	(4,10]	(35,45]	50	B4	Regular	5.365976015	R52	NA
26100	0	0.03	3	5	(4,10]	(70,Inf]	50	B2	Diesel	4.955827058	R52	NA
26101	0	0.96	3	5	(0,1]	(70,Inf]	50	B2	Diesel	4.955827058	R52	NA
26103	0	1	4	7	(4,10]	(45,55]	64	B1	Diesel	7.520776415	R72	NA
26105	0	0.26	5	8	(10,Inf]	(45,55]	76	B2	Diesel	8.172164452	R52	NA
26106	0	0.73	5	5	(10,Inf]	(45,55]	68	B3	Diesel	8.172164452	R52	NA
26109	0	0.12	3	7	(10,Inf]	(35,45]	90	B2	Regular	5.384495063	R52	NA
26110	0	0.99	2	6	(10,Inf]	(45,55]	57	B12	Regular	4.276666119	R52	NA
26111	0	0.46	1	4	(10,Inf]	(25,35]	85	B2	Regular	3.555348061	R54	NA
26112	0	1	5	6	(10,Inf]	(55,70]	50	B1	Diesel	8.172164452	R52	NA
26114	0	1	2	9	(1,4]	(35,45]	50	B1	Diesel	4.276666119	R52	NA
26116	0	1	5	5	(0,1]	(70,Inf]	50	B3	Regular	8.172164452	R52	NA
26118	0	1	4	5	(10,Inf]	(55,70]	50	B5	Diesel	6.366470448	R52	NA
26120	0	1	2	9	(4,10]	(55,70]	50	B3	Diesel	4.605170186	R52	NA
26122	0	1	3	4	(10,Inf]	(45,55]	50	B1	Regular	5.940171253	R52	NA
26123	0	1	3	6	(4,10]	(45,55]	50	B1	Diesel	5.940171253	R52	NA
26124	0	1	3	5	(10,Inf]	(70,Inf]	50	B2	Diesel	4.624972813	R52	NA
26126	0	1	3	4	(1,4]	(70,Inf]	50	B4	Regular	4.828313737	R52	NA
26128	0	1	3	4	(1,4]	(55,70]	50	B12	Regular	5.393627546	R52	NA
26130	0	1	3	4	(4,10]	(55,70]	50	B2	Regular	5.393627546	R52	NA
26132	0	0.43	2	6	(1,4]	(45,55]	50	B6	Diesel	4.025351691	R52	NA
26133	0	0.55	2	6	(1,4]	(45,55]	50	B6	Diesel	4.025351691	R52	NA
26134	0	1	3	9	(1,4]	(55,70]	50	B1	Regular	6.001414878	R52	NA
26136	0	1	3	9	(10,Inf]	(55,70]	50	B2	Regular	6.001414878	R52	NA
26138	0	1	1	4	(10,Inf]	(70,Inf]	50	B1	Regular	3.044522438	R52	NA
26140	0	1	1	7	(10,Inf]	(70,Inf]	50	B2	Regular	3.044522438	R52	NA
26142	0	1	2	6	(4,10]	(70,Inf]	50	B2	Diesel	4.394449155	R52	NA
26144	0	1	5	6	(10,Inf]	(45,55]	50	B2	Diesel	7.92551898	R52	NA
26146	0	1	5	7	(10,Inf]	(45,55]	50	B2	Diesel	7.92551898	R52	NA
26148	0	0.33	4	9	(10,Inf]	(35,45]	57	B2	Diesel	6.865891075	R23	NA
26149	0	0.49	4	9	(0,1]	(35,45]	57	B1	Diesel	6.865891075	R23	NA
26150	0	0.16	4	9	(0,1]	(35,45]	51	B1	Diesel	6.865891075	R23	NA
26152	0	0.24	5	9	(10,Inf]	(55,70]	50	B2	Diesel	8.172164452	R52	NA
26153	0	1	5	5	(10,Inf]	(55,70]	76	B4	Diesel	8.172164452	R52	NA
26156	1	1	5	9	(1,4]	(55,70]	50	B1	Regular	8.322637097	R24	1128.12
26158	0	0.005464481	2	6	(4,10]	(45,55]	50	B1	Regular	4.158883083	R52	NA
26159	0	0.99	2	6	(4,10]	(45,55]	50	B1	Regular	4.158883083	R52	NA
26161	0	1	2	7	(1,4]	(70,Inf]	50	B1	Regular	4.276666119	R52	NA
26163	0	1	2	8	(1,4]	(25,35]	63	B1	Diesel	3.988984047	R52	NA
26166	0	0.52	4	7	(4,10]	(35,45]	61	B1	Diesel	6.487684018	R54	NA
26167	0	0.33	4	8	(1,4]	(35,45]	61	B2	Diesel	6.487684018	R54	NA
26168	0	0.14	4	7	(0,1]	(35,45]	57	B1	Diesel	6.487684018	R54	NA
26174	0	1	1	7	(1,4]	(70,Inf]	50	B2	Regular	3.526360525	R52	NA
26176	0	1	1	4	(4,10]	(35,45]	51	B2	Regular	3.737669618	R52	NA
26178	0	1	2	7	(4,10]	(70,Inf]	55	B1	Regular	4.127134385	R52	NA
26180	0	0.95	5	5	(10,Inf]	(35,45]	76	B3	Regular	8.172164452	R52	NA
26181	0	0.04	5	7	(10,Inf]	(35,45]	85	B3	Regular	8.172164452	R52	NA
26183	0	1	2	5	(4,10]	(35,45]	50	B1	Diesel	4.406719247	R52	NA
26186	0	1	4	7	(1,4]	(35,45]	50	B10	Diesel	6.487684018	R54	NA
26188	0	0.04	5	7	(10,Inf]	(25,35]	118	B5	Regular	8.172164452	R52	NA
26189	0	0.3	1	9	(4,10]	(70,Inf]	50	B2	Regular	3.583518938	R52	NA
26190	0	0.69	1	9	(4,10]	(70,Inf]	50	B2	Regular	3.583518938	R52	NA
26192	0	1	5	7	(4,10]	(35,45]	90	B4	Regular	8.172164452	R52	NA
26195	0	0.36	5	7	(4,10]	(25,35]	72	B3	Regular	8.172164452	R52	NA
26196	0	0.63	5	7	(1,4]	(25,35]	64	B3	Regular	8.172164452	R52	NA
26198	0	0.26	3	6	(1,4]	(55,70]	50	B1	Diesel	4.624972813	R52	NA
26199	0	1	3	4	(4,10]	(25,35]	76	B4	Diesel	4.976733742	R52	NA
26201	0	0.2	4	9	(4,10]	(35,45]	64	B10	Diesel	6.487684018	R54	NA
26202	0	0.12	4	6	(4,10]	(35,45]	60	B2	Diesel	6.487684018	R54	NA
26203	0	0.66	4	6	(4,10]	(35,45]	60	B2	Diesel	6.487684018	R54	NA
26207	0	0.33	4	5	(4,10]	(25,35]	50	B2	Diesel	6.70930434	R52	NA
26208	0	0.5	4	5	(4,10]	(25,35]	50	B2	Diesel	6.70930434	R52	NA
26209	0	0.33	1	4	(4,10]	(35,45]	60	B4	Diesel	3.912023005	R52	NA
26210	0	0.24	5	7	(10,Inf]	(35,45]	95	B1	Regular	8.172164452	R52	NA
26211	0	0.11	5	7	(10,Inf]	(21,25]	125	B1	Regular	8.172164452	R52	NA
26212	0	0.22	5	6	(10,Inf]	(21,25]	125	B2	Diesel	8.172164452	R52	NA
26214	0	0.84	5	8	(10,Inf]	(25,35]	68	B5	Regular	8.172164452	R52	NA
26215	0	0.15	5	8	(10,Inf]	(25,35]	64	B5	Regular	8.172164452	R52	NA
26217	0	0.69	3	4	(10,Inf]	(35,45]	50	B1	Diesel	5.525452939	R52	NA
26218	0	0.3	3	4	(10,Inf]	(35,45]	50	B1	Diesel	5.525452939	R52	NA
26220	0	0.4	5	7	(4,10]	(45,55]	50	B1	Diesel	8.172164452	R52	NA
26221	0	0.33	5	6	(1,4]	(45,55]	50	B1	Diesel	8.172164452	R52	NA
26226	0	1	2	5	(4,10]	(35,45]	68	B2	Diesel	4.382026635	R52	NA
26228	0	0.09	3	4	(10,Inf]	(25,35]	64	B5	Diesel	4.997212274	R52	NA
26229	0	0.3	3	7	(10,Inf]	(25,35]	60	B5	Diesel	4.997212274	R52	NA
26230	0	0.6	3	5	(4,10]	(25,35]	54	B1	Diesel	4.997212274	R52	NA
26232	0	1	5	7	(10,Inf]	(55,70]	50	B1	Regular	8.172164452	R52	NA
26235	0	1	4	7	(4,10]	(25,35]	54	B11	Diesel	6.366470448	R52	NA
26237	0	1	5	7	(1,4]	(55,70]	50	B1	Regular	8.172164452	R52	NA
26240	0	1	5	7	(10,Inf]	(45,55]	50	B1	Regular	8.172164452	R52	NA
26242	1	1	1	6	(10,Inf]	(70,Inf]	50	B2	Diesel	3.737669618	R52	1037.89
26244	0	0.45	5	7	(4,10]	(21,25]	95	B1	Diesel	8.172164452	R52	NA
26245	0	1	1	5	(0,1]	(55,70]	50	B3	Regular	3.737669618	R52	NA
26248	0	1	4	6	(10,Inf]	(25,35]	63	B1	Diesel	6.70930434	R52	NA
26250	0	1	3	6	(10,Inf]	(55,70]	50	B1	Regular	5.940171253	R52	NA
26252	0	1	5	6	(4,10]	(45,55]	50	B2	Diesel	8.172164452	R52	NA
26255	1	0.65	4	6	(0,1]	(25,35]	54	B3	Diesel	7.455298486	R74	1128.12
26256	0	1	2	5	(4,10]	(35,45]	52	B5	Diesel	4.574710979	R52	NA
26258	0	1	5	6	(0,1]	(70,Inf]	62	B2	Diesel	8.172164452	R52	NA
26260	0	1	3	6	(10,Inf]	(45,55]	50	B1	Regular	4.663439094	R52	NA
26262	0	0.5	5	7	(10,Inf]	(25,35]	76	B2	Diesel	8.172164452	R52	NA
26263	0	1	5	6	(4,10]	(45,55]	50	B1	Regular	8.172164452	R52	NA
26265	0	0.14	5	9	(4,10]	(25,35]	72	B5	Regular	8.172164452	R52	NA
26266	0	0.71	5	9	(4,10]	(25,35]	68	B5	Regular	8.172164452	R52	NA
26267	0	0.14	5	9	(4,10]	(25,35]	68	B5	Regular	8.172164452	R52	NA
26271	0	0.94	3	5	(10,Inf]	(25,35]	108	B5	Diesel	5.075173815	R82	NA
26272	0	0.05	3	6	(1,4]	(25,35]	102	B2	Diesel	5.075173815	R82	NA
26274	0	1	6	5	(4,10]	(35,45]	50	B2	Regular	10.03543644	R11	NA
26277	0	0.58	2	8	(4,10]	(25,35]	68	B6	Diesel	4.406719247	R53	NA
26278	0	0.41	2	8	(4,10]	(25,35]	68	B6	Diesel	4.406719247	R53	NA
26281	0	0.04	5	9	(10,Inf]	(35,45]	76	B2	Regular	8.172164452	R52	NA
26282	0	0.61	5	5	(1,4]	(21,25]	95	B3	Diesel	8.172164452	R52	NA
26283	0	0.69	3	7	(10,Inf]	(70,Inf]	50	B1	Regular	5.323009979	R52	NA
26284	0	1	4	5	(1,4]	(45,55]	50	B4	Regular	6.513230111	R52	NA
26286	0	0.9	5	6	(4,10]	(45,55]	50	B3	Diesel	8.172164452	R52	NA
26287	0	0.09	5	6	(4,10]	(45,55]	50	B3	Diesel	8.172164452	R52	NA
26289	0	0.03	4	4	(4,10]	(45,55]	50	B14	Regular	7.189922171	R93	NA
26290	0	0.96	4	4	(4,10]	(45,55]	50	B14	Regular	7.189922171	R93	NA
26292	0	1	4	4	(10,Inf]	(25,35]	85	B1	Regular	6.513230111	R52	NA
26294	0	1	2	6	(4,10]	(35,45]	50	B3	Regular	4.48863637	R52	NA
26296	0	1	3	6	(10,Inf]	(55,70]	50	B1	Regular	6.001414878	R52	NA
26298	0	0.56	5	8	(4,10]	(45,55]	50	B2	Diesel	8.172164452	R52	NA
26299	0	0.49	1	6	(10,Inf]	(25,35]	80	B6	Regular	3.850147602	R52	NA
26300	0	1	2	5	(1,4]	(70,Inf]	50	B2	Regular	4.219507705	R52	NA
26302	0	0.19	5	7	(10,Inf]	(45,55]	50	B1	Regular	8.172164452	R52	NA
26303	0	0.56	5	7	(4,10]	(35,45]	50	B1	Diesel	8.172164452	R52	NA
26304	0	0.28	5	7	(4,10]	(35,45]	50	B1	Diesel	8.172164452	R52	NA
26305	0	0.14	5	7	(4,10]	(35,45]	50	B1	Diesel	8.172164452	R52	NA
26307	0	0.04	1	9	(4,10]	(25,35]	76	B5	Diesel	3.583518938	R52	NA
26308	0	0.05	1	9	(4,10]	(25,35]	76	B5	Diesel	3.583518938	R52	NA
26309	0	0.89	1	9	(4,10]	(25,35]	72	B5	Diesel	3.583518938	R52	NA
26313	1	0.81	5	5	(1,4]	(35,45]	64	B2	Regular	8.325548307	R52	584.51
26314	0	0.18	5	5	(0,1]	(35,45]	57	B2	Regular	8.325548307	R52	NA
26316	0	0.2	2	9	(10,Inf]	(25,35]	54	B13	Regular	4.430816799	R52	NA
26317	0	0.79	2	9	(10,Inf]	(25,35]	51	B13	Regular	4.430816799	R52	NA
26319	0	0.03	1	7	(10,Inf]	(35,45]	50	B10	Diesel	3.433987204	R52	NA
26320	0	1	5	4	(4,10]	(35,45]	64	B4	Diesel	8.745761999	R11	NA
26322	0	0.11	3	8	(10,Inf]	(35,45]	95	B12	Regular	6.184148891	R52	NA
26323	0	0.88	3	9	(4,10]	(35,45]	90	B2	Regular	6.184148891	R52	NA
26328	0	0.58	5	9	(10,Inf]	[18,21]	95	B2	Diesel	8.172164452	R52	NA
26329	0	0.41	5	9	(4,10]	[18,21]	90	B2	Diesel	8.172164452	R52	NA
26332	0	0.42	5	6	(4,10]	[18,21]	95	B12	Regular	8.172164452	R52	NA
26333	0	0.06	5	6	(4,10]	[18,21]	95	B12	Regular	8.172164452	R52	NA
26334	0	0.5	5	7	(4,10]	[18,21]	90	B1	Regular	8.172164452	R52	NA
26336	0	1	5	5	(4,10]	(55,70]	50	B2	Diesel	8.172164452	R52	NA
26337	0	1	5	5	(1,4]	(25,35]	60	B10	Regular	8.315566484	R53	NA
26339	0	0.16	1	6	(1,4]	(70,Inf]	50	B2	Diesel	3.33220451	R52	NA
26340	0	0.83	1	6	(1,4]	(70,Inf]	50	B2	Diesel	3.33220451	R52	NA
26341	0	0.96	5	6	(4,10]	(25,35]	100	B2	Diesel	8.315566484	R53	NA
26342	0	0.03	5	6	(4,10]	(25,35]	95	B2	Diesel	8.315566484	R53	NA
26344	0	1	5	4	(4,10]	(45,55]	50	B2	Regular	8.172164452	R52	NA
26346	0	1	5	5	(4,10]	(70,Inf]	62	B5	Diesel	8.172164452	R52	NA
26348	0	1	2	9	(4,10]	(55,70]	50	B1	Regular	4.430816799	R52	NA
26350	0	1	2	6	(10,Inf]	(55,70]	50	B2	Regular	4.430816799	R52	NA
26352	0	1	1	4	(10,Inf]	(70,Inf]	50	B2	Regular	3.737669618	R52	NA
26354	0	0.48	4	8	(10,Inf]	(35,45]	95	B1	Diesel	6.805722553	R52	NA
26355	0	0.24	4	7	(4,10]	(35,45]	95	B11	Diesel	6.805722553	R52	NA
26356	0	0.04	4	8	(10,Inf]	(35,45]	95	B1	Diesel	6.805722553	R52	NA
26357	0	0.18	4	7	(4,10]	(35,45]	90	B11	Diesel	6.805722553	R52	NA
26358	0	0.03	4	9	(1,4]	(35,45]	90	B10	Diesel	6.805722553	R52	NA
26362	0	0.49	2	8	(4,10]	(25,35]	95	B6	Diesel	4.248495242	R52	NA
26363	0	1	3	6	(10,Inf]	(25,35]	57	B6	Regular	6.184148891	R52	NA
26365	0	1	2	7	(4,10]	(70,Inf]	50	B2	Regular	4.48863637	R52	NA
26368	0	1	2	7	(10,Inf]	(55,70]	50	B11	Diesel	4.406719247	R52	NA
26372	0	0.71	2	6	(10,Inf]	(55,70]	50	B3	Diesel	4.406719247	R52	NA
26373	0	1	2	6	(4,10]	(25,35]	50	B1	Regular	4.521788577	R52	NA
26374	0	0.05	4	7	(4,10]	(35,45]	125	B11	Diesel	6.805722553	R52	NA
26375	0	0.72	4	6	(1,4]	(35,45]	125	B1	Diesel	6.805722553	R52	NA
26376	0	0.21	4	6	(1,4]	(35,45]	118	B1	Diesel	6.805722553	R52	NA
26378	0	1	2	7	(4,10]	(70,Inf]	50	B1	Regular	4.406719247	R52	NA
26380	1	1	2	9	(4,10]	(45,55]	55	B2	Diesel	4.521788577	R52	991.68
26382	0	1	2	6	(1,4]	(70,Inf]	50	B2	Regular	4.605170186	R52	NA
26385	0	1	2	5	(1,4]	(70,Inf]	50	B2	Regular	4.430816799	R52	NA
26387	1	0.19	5	6	(4,10]	(25,35]	50	B1	Diesel	8.172164452	R52	1189.75
26388	0	0.26	5	6	(4,10]	(25,35]	50	B1	Diesel	8.172164452	R52	NA
26389	0	0.95	2	5	(10,Inf]	(55,70]	54	B1	Regular	4.510859507	R52	NA
26390	0	0.04	2	6	(0,1]	(55,70]	54	B1	Regular	4.510859507	R52	NA
26393	0	1	2	6	(4,10]	(55,70]	50	B2	Diesel	4.510859507	R52	NA
26395	1	1	2	4	(4,10]	(21,25]	95	B4	Regular	3.931825633	R52	1128.12
26397	0	1	2	7	(1,4]	(35,45]	68	B2	Diesel	4.510859507	R52	NA
26399	0	0.12	2	7	(10,Inf]	[18,21]	85	B1	Regular	4.158883083	R52	NA
26400	0	0.1	2	7	(10,Inf]	[18,21]	85	B1	Regular	4.158883083	R52	NA
26401	0	0.75	2	4	(10,Inf]	(25,35]	57	B6	Regular	4.510859507	R52	NA
26402	0	0.48	2	6	(10,Inf]	(45,55]	50	B1	Regular	4.369447852	R52	NA
26403	0	0.45	2	7	(4,10]	(45,55]	50	B2	Diesel	4.369447852	R52	NA
26405	0	1	3	4	(4,10]	(25,35]	106	B2	Regular	4.875197323	R53	NA
26407	0	0.3	3	5	(10,Inf]	(25,35]	140	B2	Regular	5.056245805	R52	NA
26408	0	0.49	3	5	(10,Inf]	(25,35]	100	B2	Regular	5.056245805	R52	NA
26410	0	1	2	7	(1,4]	(35,45]	50	B2	Diesel	4.510859507	R52	NA
26412	0	0.49	2	8	(1,4]	(25,35]	95	B2	Diesel	4.510859507	R52	NA
26413	0	0.88	1	7	(10,Inf]	(35,45]	59	B1	Regular	3.258096538	R52	NA
26414	0	0.01	1	5	(4,10]	(35,45]	59	B3	Regular	3.258096538	R52	NA
26415	0	0.1	1	7	(10,Inf]	(35,45]	59	B2	Regular	3.258096538	R52	NA
26418	0	0.59	3	6	(10,Inf]	(21,25]	95	B6	Diesel	4.736198448	R52	NA
26419	0	0.4	3	6	(10,Inf]	(21,25]	95	B6	Diesel	4.736198448	R52	NA
26421	0	0.59	1	5	(10,Inf]	(55,70]	50	B3	Regular	3.80666249	R91	NA
26422	0	1	2	6	(10,Inf]	(45,55]	64	B13	Regular	4.510859507	R52	NA
26425	0	1	2	5	(1,4]	(35,45]	50	B2	Diesel	4.158883083	R52	NA
26427	0	0.24	2	5	(10,Inf]	(21,25]	112	B1	Diesel	4.510859507	R52	NA
26428	0	0.71	2	7	(10,Inf]	(25,35]	64	B1	Regular	4.510859507	R52	NA
26429	0	0.28	2	7	(10,Inf]	(25,35]	54	B1	Regular	4.510859507	R52	NA
26431	0	0.15	2	7	(10,Inf]	(55,70]	50	B1	Regular	4.158883083	R52	NA
26432	0	0.05	2	4	(0,1]	(55,70]	50	B2	Regular	4.158883083	R52	NA
26433	0	0.79	2	4	(0,1]	(55,70]	50	B2	Regular	4.158883083	R52	NA
26435	0	0.43	2	6	(1,4]	(25,35]	60	B2	Diesel	4.418840608	R52	NA
26436	0	0.02	2	6	(10,Inf]	(21,25]	100	B6	Regular	4.189654742	R52	NA
26437	0	0.71	2	6	(10,Inf]	(21,25]	100	B1	Diesel	4.189654742	R52	NA
26438	1	0.62	2	9	(4,10]	(25,35]	60	B1	Regular	4.158883083	R52	241.34
26439	0	0.07	2	7	(10,Inf]	(25,35]	57	B1	Regular	4.158883083	R52	NA
26440	0	0.3	2	7	(4,10]	(25,35]	93	B1	Regular	4.158883083	R52	NA
26443	0	1	2	8	(10,Inf]	(25,35]	50	B2	Regular	4.510859507	R52	NA
26445	0	0.77	2	5	(4,10]	(35,45]	54	B2	Diesel	4.510859507	R52	NA
26446	0	0.22	2	6	(1,4]	(35,45]	50	B2	Diesel	4.510859507	R52	NA
26448	0	1	2	6	(1,4]	(35,45]	50	B1	Regular	4.510859507	R52	NA
26450	0	1	2	4	(10,Inf]	(35,45]	50	B2	Regular	4.510859507	R52	NA
26452	0	1	3	6	(4,10]	(45,55]	50	B2	Diesel	4.905274778	R52	NA
26454	0	1	1	4	(4,10]	(45,55]	68	B2	Diesel	3.688879454	R52	NA
26457	0	0.76	2	6	(1,4]	(35,45]	50	B2	Diesel	4.430816799	R52	NA
26458	0	0.9	2	5	(4,10]	(35,45]	50	B13	Diesel	4.189654742	R52	NA
26459	0	1	3	4	(1,4]	(45,55]	50	B2	Regular	4.905274778	R52	NA
26461	0	0.92	2	6	(1,4]	(25,35]	57	B3	Diesel	4.262679877	R53	NA
26462	0	0.07	2	6	(1,4]	(25,35]	50	B3	Diesel	4.262679877	R53	NA
26464	0	1	2	4	(4,10]	(45,55]	52	B2	Regular	4.17438727	R93	NA
26466	0	1	2	6	(1,4]	(70,Inf]	52	B2	Regular	4.510859507	R52	NA
26468	0	1	2	5	(1,4]	(55,70]	50	B3	Diesel	4.158883083	R52	NA
26471	0	1	1	5	(1,4]	(45,55]	50	B2	Regular	3.688879454	R52	NA
26473	0	0.07	3	6	(4,10]	(25,35]	72	B2	Diesel	4.912654886	R52	NA
26474	0	0.92	3	6	(4,10]	(25,35]	72	B2	Diesel	4.912654886	R52	NA
26476	0	1	2	6	(1,4]	(25,35]	64	B4	Regular	4.510859507	R52	NA
26478	0	1	2	4	(10,Inf]	(70,Inf]	50	B1	Regular	4.189654742	R52	NA
26480	1	0.8	2	5	(1,4]	(25,35]	68	B3	Diesel	4.510859507	R52	154.98
26481	0	0.1	2	6	(0,1]	(25,35]	76	B2	Diesel	4.510859507	R52	NA
26483	0	0.49	2	6	(0,1]	(21,25]	118	B3	Regular	3.931825633	R52	NA
26484	0	0.13	2	6	(10,Inf]	(35,45]	50	B1	Diesel	4.510859507	R52	NA
26485	0	0.46	2	6	(10,Inf]	(35,45]	50	B1	Diesel	4.510859507	R52	NA
26486	0	0.4	2	6	(10,Inf]	(35,45]	50	B1	Diesel	4.510859507	R52	NA
26488	0	0.52	2	5	(4,10]	(45,55]	50	B3	Diesel	4.158883083	R52	NA
26489	0	0.47	2	6	(0,1]	(45,55]	50	B3	Diesel	4.158883083	R52	NA
26491	0	1	2	7	(10,Inf]	(35,45]	50	B2	Regular	4.510859507	R52	NA
26493	0	0.31	1	6	(4,10]	(25,35]	76	B2	Regular	3.610917913	R52	NA
26494	0	0.68	1	7	(4,10]	(25,35]	72	B1	Regular	3.610917913	R52	NA
26496	0	1	2	4	(10,Inf]	(55,70]	50	B1	Regular	4.17438727	R52	NA
26498	0	1	2	6	(10,Inf]	(55,70]	50	B2	Diesel	4.17438727	R52	NA
26500	0	1	2	5	(4,10]	(25,35]	50	B3	Diesel	4.510859507	R52	NA
26502	0	1	2	6	(10,Inf]	(35,45]	50	B1	Diesel	4.510859507	R52	NA
26504	0	0.21	2	5	(4,10]	(25,35]	90	B1	Regular	4.158883083	R52	NA
26505	0	0.78	2	5	(4,10]	(25,35]	85	B1	Regular	4.158883083	R52	NA
26507	0	1	2	5	(1,4]	(35,45]	51	B2	Diesel	4.510859507	R52	NA
26510	0	1	2	7	(1,4]	(25,35]	57	B1	Regular	4.189654742	R52	NA
26512	0	1	2	4	(10,Inf]	(70,Inf]	50	B1	Regular	4.510859507	R52	NA
26514	0	0.24	2	5	(4,10]	(35,45]	50	B2	Diesel	4.510859507	R52	NA
26515	0	0.75	2	5	(4,10]	(35,45]	50	B2	Diesel	4.510859507	R52	NA
26517	0	1	2	5	(1,4]	(25,35]	57	B2	Diesel	4.510859507	R52	NA
26519	0	1	2	6	(10,Inf]	(35,45]	50	B5	Diesel	4.189654742	R52	NA
26522	0	0.24	2	7	(10,Inf]	(45,55]	76	B2	Diesel	4.077537444	R52	NA
26523	0	0.75	2	7	(10,Inf]	(45,55]	76	B2	Diesel	4.077537444	R52	NA
26525	0	0.69	2	6	(10,Inf]	(25,35]	64	B2	Diesel	4.189654742	R52	NA
26526	0	0.04	2	5	(4,10]	[18,21]	95	B3	Diesel	4.510859507	R52	NA
26527	0	0.95	2	6	(10,Inf]	[18,21]	118	B1	Diesel	4.510859507	R52	NA
26532	0	0.27	2	5	(10,Inf]	(25,35]	85	B1	Regular	4.17438727	R93	NA
26533	0	0.33	2	6	(4,10]	(21,25]	95	B5	Regular	4.510859507	R52	NA
26534	0	1	1	5	(1,4]	(25,35]	54	B4	Diesel	3.433987204	R52	NA
26536	0	1	3	4	(10,Inf]	(25,35]	68	B2	Regular	4.912654886	R52	NA
26538	0	1	1	4	(4,10]	(35,45]	50	B2	Regular	3.433987204	R52	NA
26540	0	1	3	7	(10,Inf]	(35,45]	57	B1	Regular	4.912654886	R52	NA
26542	0	1	1	6	(10,Inf]	(35,45]	50	B2	Diesel	3.433987204	R52	NA
26544	0	1	2	5	(4,10]	(25,35]	72	B4	Diesel	4.510859507	R52	NA
26546	0	1	2	6	(4,10]	(45,55]	50	B2	Diesel	4.189654742	R52	NA
26548	0	1	1	6	(4,10]	(25,35]	50	B2	Diesel	3.433987204	R52	NA
26550	0	0.49	2	6	(4,10]	(25,35]	51	B1	Diesel	4.430816799	R52	NA
26551	1	0.5	2	6	(4,10]	(25,35]	53	B1	Diesel	4.430816799	R52	1623.46
26553	0	0.22	3	6	(10,Inf]	(25,35]	76	B2	Regular	4.912654886	R52	NA
26554	0	0.77	3	7	(10,Inf]	(25,35]	72	B1	Diesel	4.912654886	R52	NA
26556	0	1	2	8	(1,4]	(70,Inf]	50	B2	Regular	4.17438727	R52	NA
26559	0	1	1	5	(1,4]	(25,35]	76	B2	Diesel	3.610917913	R52	NA
26561	0	0.51	2	6	(1,4]	(21,25]	72	B2	Diesel	4.17438727	R73	NA
26562	0	0.48	2	6	(1,4]	(21,25]	72	B2	Diesel	4.17438727	R73	NA
26564	0	1	2	6	(4,10]	(70,Inf]	50	B2	Diesel	4.189654742	R52	NA
26566	0	0.55	1	7	(1,4]	(55,70]	50	B4	Regular	3.80666249	R91	NA
26567	0	0.44	1	7	(1,4]	(55,70]	50	B4	Regular	3.80666249	R91	NA
26569	0	1	1	6	(4,10]	(25,35]	64	B1	Diesel	3.496507561	R52	NA
26571	0	1	2	7	(10,Inf]	(35,45]	50	B1	Regular	4.510859507	R52	NA
26573	0	0.2	2	7	(10,Inf]	(45,55]	52	B2	Regular	4.17438727	R52	NA
26574	0	0.79	2	6	(4,10]	(45,55]	50	B1	Diesel	4.17438727	R52	NA
26576	0	0.69	2	4	(10,Inf]	(45,55]	50	B2	Regular	4.510859507	R52	NA
26577	0	0.71	3	4	(4,10]	(21,25]	90	B2	Regular	5.056245805	R52	NA
26578	0	0.28	3	4	(4,10]	(21,25]	85	B2	Regular	5.056245805	R52	NA
26581	0	0.78	2	4	(4,10]	(35,45]	50	B3	Diesel	4.510859507	R52	NA
26582	0	0.21	2	7	(4,10]	(35,45]	50	B11	Diesel	4.510859507	R52	NA
26584	1	0.16	3	4	(10,Inf]	(45,55]	50	B2	Regular	6.003887067	R52	1128.12
26585	0	0.83	3	4	(10,Inf]	(45,55]	50	B2	Regular	6.003887067	R52	NA
26587	0	1	2	9	(4,10]	(35,45]	50	B2	Diesel	4.189654742	R52	NA
26590	0	1	2	6	(1,4]	(35,45]	50	B1	Diesel	4.189654742	R52	NA
26593	0	1	2	6	(10,Inf]	(70,Inf]	50	B1	Regular	4.262679877	R52	NA
26595	0	1	2	6	(4,10]	(25,35]	51	B1	Diesel	4.189654742	R52	NA
26598	0	1	1	6	(4,10]	(55,70]	50	B1	Diesel	3.688879454	R52	NA
26600	0	0.94	1	5	(10,Inf]	(45,55]	72	B2	Diesel	3.688879454	R52	NA
26601	0	0.05	1	5	(10,Inf]	(45,55]	64	B2	Diesel	3.688879454	R52	NA
26603	0	0.94	4	5	(0,1]	(21,25]	95	B2	Diesel	6.774223886	R93	NA
26604	0	1	2	4	(10,Inf]	(70,Inf]	50	B1	Regular	4.189654742	R52	NA
26606	0	1	2	9	(10,Inf]	(35,45]	50	B1	Regular	3.931825633	R52	NA
26608	0	1	2	9	(1,4]	(70,Inf]	50	B1	Regular	4.189654742	R52	NA
26610	0	1	3	8	(10,Inf]	(45,55]	50	B6	Diesel	4.905274778	R52	NA
26612	0	1	3	9	(10,Inf]	(45,55]	50	B12	Diesel	4.905274778	R52	NA
26614	0	0.47	3	6	(4,10]	(45,55]	50	B2	Diesel	4.905274778	R52	NA
26615	0	0.52	3	5	(0,1]	(45,55]	50	B2	Diesel	4.905274778	R52	NA
26616	0	0.94	2	4	(10,Inf]	(25,35]	51	B1	Regular	4.430816799	R52	NA
26617	0	1	2	7	(10,Inf]	(25,35]	50	B1	Regular	4.189654742	R52	NA
26619	0	1	5	6	(10,Inf]	(25,35]	72	B2	Diesel	8.03106018	R72	NA
26621	0	0.03	1	7	(0,1]	(55,70]	50	B3	Diesel	3.828641396	R74	NA
26622	0	0.89	1	7	(0,1]	(55,70]	50	B3	Diesel	3.828641396	R74	NA
26624	0	0.74	3	9	(4,10]	(35,45]	50	B10	Diesel	5.686975356	R52	NA
26625	0	1	2	4	(1,4]	(25,35]	50	B2	Regular	4.382026635	R52	NA
26627	0	1	2	7	(4,10]	(35,45]	50	B4	Diesel	4.48863637	R52	NA
26629	0	1	3	6	(1,4]	(45,55]	50	B6	Diesel	5.529429088	R52	NA
26632	0	0.95	1	9	(4,10]	(45,55]	50	B10	Diesel	3.871201011	R52	NA
26633	0	1	1	8	(10,Inf]	(45,55]	50	B2	Regular	3.871201011	R52	NA
26636	0	0.33	3	7	(4,10]	(25,35]	57	B2	Diesel	5.686975356	R52	NA
26637	0	0.66	3	7	(4,10]	(25,35]	54	B2	Diesel	5.686975356	R52	NA
26641	0	1	4	5	(4,10]	(45,55]	50	B1	Regular	6.333279628	R52	NA
26643	0	0.1	4	4	(4,10]	(35,45]	96	B4	Diesel	6.333279628	R52	NA
26644	0	0.89	4	7	(4,10]	(35,45]	73	B2	Diesel	6.333279628	R52	NA
26647	1	1	1	6	(4,10]	(25,35]	88	B1	Diesel	3.433987204	R52	1128.12
26649	0	1	3	7	(10,Inf]	(25,35]	118	B4	Regular	5.686975356	R52	NA
26651	0	0.69	3	7	(1,4]	(21,25]	85	B5	Regular	5.686975356	R52	NA
26652	0	0.19	3	7	(1,4]	(21,25]	85	B5	Regular	5.686975356	R52	NA
26653	0	1	3	7	(1,4]	(25,35]	68	B3	Regular	5.686975356	R52	NA
26656	0	0.38	2	4	(10,Inf]	(25,35]	85	B2	Regular	4.094344562	R52	NA
26657	0	0.16	1	9	(4,10]	(25,35]	68	B2	Regular	2.772588722	R52	NA
26658	0	0.52	1	9	(4,10]	(25,35]	64	B2	Regular	2.772588722	R52	NA
26659	0	1	3	6	(10,Inf]	(55,70]	50	B6	Regular	5.686975356	R52	NA
26662	0	0.28	3	6	(10,Inf]	(25,35]	64	B4	Regular	5.686975356	R52	NA
26663	0	1	5	5	(4,10]	(45,55]	69	B6	Diesel	8.227909838	R93	NA
26665	0	1	3	7	(0,1]	(35,45]	50	B1	Diesel	5.517452896	R52	NA
26667	0	1	1	6	(4,10]	(25,35]	50	B1	Diesel	3.828641396	R52	NA
26669	0	1	3	4	(4,10]	(45,55]	50	B2	Regular	5.686975356	R52	NA
26671	0	1	3	7	(10,Inf]	(35,45]	50	B5	Regular	5.686975356	R52	NA
26673	0	0.74	1	4	(10,Inf]	[18,21]	85	B2	Regular	3.688879454	R52	NA
26674	0	1	1	7	(4,10]	(25,35]	85	B2	Diesel	3.044522438	R52	NA
26676	0	1	3	7	(4,10]	(55,70]	68	B3	Regular	5.686975356	R52	NA
26679	0	0.07	2	6	(1,4]	(25,35]	80	B3	Diesel	4.17438727	R52	NA
26680	0	0.11	1	4	(1,4]	[18,21]	118	B3	Diesel	3.80666249	R52	NA
26681	0	0.88	1	4	(1,4]	[18,21]	95	B3	Diesel	3.80666249	R52	NA
26684	1	0.81	5	5	(10,Inf]	(25,35]	57	B6	Regular	8.815221556	R11	1128.12
26685	0	0.08	2	9	(10,Inf]	(25,35]	68	B3	Regular	4.49980967	R52	NA
26686	0	0.75	2	9	(10,Inf]	(25,35]	60	B3	Regular	4.49980967	R52	NA
26688	0	1	1	7	(4,10]	(25,35]	54	B5	Diesel	3.828641396	R52	NA
26690	0	1	3	7	(4,10]	(25,35]	95	B1	Diesel	5.686975356	R52	NA
26692	0	1	3	6	(10,Inf]	(25,35]	57	B2	Regular	5.529429088	R52	NA
26694	0	0.38	1	8	(10,Inf]	(25,35]	90	B2	Regular	3.850147602	R52	NA
26695	0	0.32	1	5	(4,10]	(25,35]	85	B2	Diesel	3.850147602	R52	NA
26696	0	0.29	1	5	(4,10]	(25,35]	85	B2	Diesel	3.850147602	R52	NA
26698	0	1	3	6	(10,Inf]	(35,45]	50	B1	Regular	5.686975356	R52	NA
26700	0	1	6	9	(1,4]	(25,35]	50	B2	Regular	10.20359214	R11	NA
26702	0	1	3	6	(4,10]	(35,45]	50	B1	Diesel	5.686975356	R52	NA
26704	0	0.91	3	6	(4,10]	(55,70]	50	B1	Regular	5.529429088	R52	NA
26705	0	0.08	3	6	(4,10]	(55,70]	50	B1	Regular	5.529429088	R52	NA
26707	0	1	1	5	(4,10]	(25,35]	64	B5	Diesel	3.80666249	R52	NA
26709	0	0.46	1	7	(4,10]	(55,70]	50	B6	Diesel	3.784189634	R52	NA
26710	0	1	3	6	(1,4]	(25,35]	50	B2	Diesel	5.686975356	R52	NA
26712	1	0.26	3	5	(10,Inf]	(25,35]	50	B2	Diesel	5.686975356	R52	1128.12
26713	0	0.73	3	4	(1,4]	(25,35]	50	B2	Regular	5.686975356	R52	NA
26715	0	1	3	7	(10,Inf]	(55,70]	50	B5	Diesel	5.686975356	R52	NA
26717	0	1	1	8	(4,10]	(35,45]	50	B1	Diesel	3.784189634	R52	NA
26719	0	0.07	1	8	(10,Inf]	(55,70]	50	B1	Diesel	3.784189634	R52	NA
26720	0	1	3	7	(4,10]	(25,35]	76	B1	Regular	6.003887067	R52	NA
26722	0	1	3	5	(10,Inf]	(35,45]	50	B2	Diesel	5.342334252	R52	NA
26724	0	0.3	3	7	(10,Inf]	(45,55]	55	B1	Regular	5.686975356	R52	NA
26725	0	0.19	3	7	(10,Inf]	(45,55]	55	B1	Regular	5.686975356	R52	NA
26726	0	0.01	3	7	(10,Inf]	(45,55]	55	B1	Regular	5.686975356	R52	NA
26727	0	0.35	3	7	(10,Inf]	(45,55]	55	B1	Regular	5.686975356	R52	NA
26728	0	0.12	3	7	(10,Inf]	(45,55]	50	B1	Regular	5.686975356	R52	NA
26730	0	1	5	4	(1,4]	(25,35]	90	B2	Regular	8.325548307	R52	NA
26732	0	0.13	2	5	(4,10]	[18,21]	90	B2	Diesel	4.356708827	R52	NA
26733	0	0.86	2	5	(4,10]	[18,21]	85	B2	Diesel	4.356708827	R52	NA
26735	0	1	1	5	(4,10]	(55,70]	50	B2	Diesel	3.784189634	R52	NA
26738	0	1	2	6	(1,4]	(25,35]	50	B6	Diesel	4.290459441	R52	NA
26740	0	1	1	5	(1,4]	(55,70]	50	B2	Diesel	3.688879454	R52	NA
26743	0	1	3	6	(4,10]	(25,35]	50	B1	Diesel	5.602118821	R52	NA
26745	0	0.21	3	9	(10,Inf]	(45,55]	50	B2	Regular	5.686975356	R52	NA
26746	1	1	1	4	(0,1]	(45,55]	77	B12	Regular	3.784189634	R52	1134.09
26748	0	0.22	2	4	(10,Inf]	(25,35]	85	B1	Regular	4.17438727	R52	NA
26749	0	1	2	7	(4,10]	(25,35]	54	B1	Regular	4.48863637	R52	NA
26751	0	1	1	6	(4,10]	(55,70]	50	B1	Diesel	3.295836866	R52	NA
26753	0	1	1	5	(4,10]	(55,70]	50	B2	Diesel	3.828641396	R74	NA
26755	0	0.3	3	7	(10,Inf]	(25,35]	100	B2	Regular	5.342334252	R52	NA
26756	0	1	2	6	(4,10]	(25,35]	57	B2	Diesel	4.553876892	R52	NA
26758	0	1	1	9	(10,Inf]	(70,Inf]	50	B2	Regular	2.772588722	R52	NA
26760	0	0.51	1	6	(4,10]	(25,35]	68	B1	Diesel	3.295836866	R52	NA
26761	0	0.45	1	6	(10,Inf]	(25,35]	68	B1	Diesel	3.295836866	R52	NA
26762	0	1	3	6	(4,10]	(45,55]	50	B5	Diesel	5.686975356	R52	NA
26764	0	1	3	6	(4,10]	(35,45]	50	B1	Diesel	5.686975356	R52	NA
26767	0	1	3	8	(4,10]	(35,45]	50	B2	Diesel	5.686975356	R52	NA
26769	1	0.75	2	7	(10,Inf]	(35,45]	90	B1	Regular	4.356708827	R52	1128.12
26771	0	1	3	8	(10,Inf]	(25,35]	68	B1	Diesel	5.686975356	R52	NA
26774	0	0.39	2	7	(10,Inf]	(25,35]	68	B3	Regular	4.49980967	R52	NA
26775	0	0.6	2	9	(10,Inf]	(25,35]	72	B3	Regular	4.49980967	R52	NA
26777	0	1	1	7	(10,Inf]	(25,35]	61	B2	Regular	3.555348061	R52	NA
26780	0	0.43	1	6	(4,10]	(25,35]	72	B1	Diesel	3.784189634	R52	NA
26781	0	0.06	1	6	(10,Inf]	(45,55]	64	B5	Regular	3.433987204	R52	NA
26782	0	0.49	3	9	(10,Inf]	(35,45]	50	B2	Regular	5.998936562	R11	NA
26783	0	1	3	4	(4,10]	(35,45]	52	B2	Diesel	5.998936562	R11	NA
26785	0	0.9	1	7	(10,Inf]	(35,45]	50	B1	Regular	3.091042453	R73	NA
26786	0	0.09	1	7	(10,Inf]	(35,45]	50	B1	Regular	3.091042453	R73	NA
26788	0	1	1	9	(1,4]	(45,55]	50	B2	Regular	3.555348061	R54	NA
26790	0	1	1	6	(4,10]	(55,70]	50	B1	Diesel	2.772588722	R52	NA
26792	0	1	1	7	(10,Inf]	(45,55]	50	B5	Regular	3.433987204	R52	NA
26795	0	0.11	1	4	(10,Inf]	(25,35]	50	B2	Regular	3.784189634	R52	NA
26796	0	0.16	1	7	(4,10]	(25,35]	50	B1	Diesel	3.784189634	R52	NA
26797	0	0.3	1	4	(10,Inf]	(25,35]	50	B2	Regular	3.784189634	R52	NA
26798	0	0.41	1	7	(10,Inf]	(25,35]	50	B4	Regular	3.784189634	R52	NA
26800	0	1	1	9	(4,10]	(55,70]	50	B2	Regular	3.135494216	R52	NA
26802	0	1	2	9	(4,10]	(45,55]	50	B1	Regular	4.48863637	R52	NA
26807	0	1	2	6	(4,10]	(25,35]	50	B2	Diesel	4.290459441	R52	NA
26809	0	1	2	5	(4,10]	(35,45]	50	B2	Diesel	4.17438727	R52	NA
26812	0	1	2	6	(4,10]	(21,25]	95	B2	Diesel	4.356708827	R52	NA
26815	1	0.26	1	6	(4,10]	(35,45]	50	B1	Regular	3.091042453	R74	1128.12
26816	0	0.06	1	6	(4,10]	(35,45]	50	B2	Diesel	3.091042453	R74	NA
26817	0	1	3	6	(4,10]	(45,55]	50	B1	Diesel	6.023447593	R52	NA
26820	0	0.22	2	6	(10,Inf]	(55,70]	50	B1	Regular	4.094344562	R52	NA
26821	0	0.77	2	6	(4,10]	(55,70]	50	B1	Regular	4.094344562	R52	NA
26823	0	1	1	4	(4,10]	(35,45]	50	B6	Regular	3.663561646	R52	NA
26825	1	0.46	5	6	(1,4]	(25,35]	85	B3	Diesel	8.101980732	R73	826.83
26826	0	0.38	5	6	(1,4]	(25,35]	106	B3	Diesel	8.101980732	R73	NA
26827	0	0.04	5	6	(10,Inf]	(25,35]	100	B6	Regular	7.898782357	R54	NA
26828	0	1	1	7	(10,Inf]	(45,55]	50	B2	Regular	2.772588722	R52	NA
26830	0	1	1	4	(4,10]	(25,35]	54	B2	Regular	2.772588722	R52	NA
26832	0	1	1	7	(1,4]	(25,35]	54	B4	Regular	3.80666249	R52	NA
26834	0	0.39	1	4	(10,Inf]	(25,35]	80	B1	Regular	3.555348061	R73	NA
26835	0	0.41	1	4	(10,Inf]	(25,35]	76	B1	Regular	3.555348061	R73	NA
26836	0	0.18	1	4	(10,Inf]	(25,35]	76	B1	Regular	3.555348061	R73	NA
26838	0	0.85	3	9	(1,4]	(35,45]	50	B2	Regular	5.686975356	R52	NA
26839	0	0.4	1	6	(1,4]	(55,70]	50	B2	Diesel	3.295836866	R52	NA
26840	0	0.43	1	6	(0,1]	(55,70]	50	B2	Diesel	3.295836866	R52	NA
26841	0	0.15	1	6	(0,1]	(55,70]	50	B2	Diesel	3.295836866	R52	NA
26843	0	0.84	1	4	(10,Inf]	(25,35]	64	B1	Regular	3.737669618	R52	NA
26844	0	1	2	4	(10,Inf]	(25,35]	57	B1	Regular	4.48863637	R52	NA
26846	0	1	5	5	(0,1]	(45,55]	50	B4	Diesel	8.932080438	R11	NA
26848	0	0.56	1	6	(10,Inf]	(35,45]	50	B4	Regular	3.737669618	R52	NA
26849	0	0.07	1	6	(10,Inf]	(35,45]	50	B4	Regular	3.737669618	R52	NA
26851	0	1	4	9	(1,4]	(35,45]	50	B2	Regular	6.224558429	R22	NA
26853	0	0.3	1	6	(10,Inf]	(25,35]	76	B1	Diesel	2.772588722	R52	NA
26854	0	0.23	1	9	(10,Inf]	(35,45]	50	B2	Diesel	2.772588722	R52	NA
26855	0	0.71	1	9	(10,Inf]	(35,45]	50	B2	Diesel	2.772588722	R52	NA
26856	0	0.04	1	9	(10,Inf]	(35,45]	50	B2	Diesel	2.772588722	R52	NA
26858	0	1	2	7	(10,Inf]	(45,55]	50	B1	Regular	4.48863637	R52	NA
26860	0	1	3	6	(4,10]	(35,45]	53	B2	Diesel	5.686975356	R52	NA
26862	0	0.56	3	5	(10,Inf]	(45,55]	50	B2	Regular	4.691347882	R52	NA
26863	0	1	3	4	(1,4]	(45,55]	50	B6	Regular	5.529429088	R52	NA
26866	0	1	3	7	(10,Inf]	(45,55]	50	B2	Regular	5.529429088	R52	NA
26868	0	0.43	1	5	(10,Inf]	[18,21]	125	B2	Diesel	3.737669618	R52	NA
26869	0	0.56	1	5	(4,10]	[18,21]	118	B5	Diesel	3.737669618	R52	NA
26871	1	1	2	7	(10,Inf]	(35,45]	72	B6	Regular	4.304065093	R73	1128.12
26873	0	1	2	6	(0,1]	(55,70]	50	B2	Diesel	4.204692619	R72	NA
26876	0	1	2	6	(4,10]	(25,35]	57	B1	Diesel	4.356708827	R52	NA
26879	0	1	3	6	(10,Inf]	(45,55]	50	B2	Regular	5.686975356	R52	NA
26882	0	0.19	5	5	(10,Inf]	(45,55]	50	B1	Diesel	7.898782357	R54	NA
26883	0	0.1	5	5	(10,Inf]	(45,55]	50	B1	Diesel	7.898782357	R54	NA
26884	0	0.69	5	5	(4,10]	(45,55]	50	B5	Diesel	7.898782357	R54	NA
26886	0	0.12	1	7	(10,Inf]	[18,21]	95	B2	Regular	3.688879454	R52	NA
26887	0	0.61	1	7	(10,Inf]	[18,21]	100	B5	Regular	3.688879454	R52	NA
26888	0	0.02	1	4	(10,Inf]	[18,21]	100	B2	Regular	3.688879454	R52	NA
26889	0	0.23	1	7	(10,Inf]	[18,21]	95	B5	Regular	3.688879454	R52	NA
26891	0	0.5	3	4	(10,Inf]	(45,55]	50	B6	Regular	5.686975356	R52	NA
26892	0	0.5	3	6	(4,10]	(45,55]	50	B1	Diesel	5.686975356	R52	NA
26894	0	1	2	6	(4,10]	(35,45]	50	B1	Diesel	4.17438727	R52	NA
26896	0	0.15	1	7	(10,Inf]	(35,45]	68	B1	Regular	3.850147602	R52	NA
26897	0	0.34	3	7	(10,Inf]	(25,35]	50	B2	Regular	5.257495372	R54	NA
26898	0	0.63	3	7	(10,Inf]	(25,35]	50	B1	Regular	5.257495372	R54	NA
26899	0	0.02	3	8	(4,10]	(25,35]	50	B12	Diesel	5.257495372	R54	NA
26903	0	1	2	4	(0,1]	(55,70]	50	B2	Regular	4.204692619	R72	NA
26905	0	1	2	6	(0,1]	(55,70]	50	B2	Diesel	4.094344562	R52	NA
26907	0	0.03	4	5	(4,10]	(25,35]	80	B6	Regular	6.333279628	R52	NA
26910	0	1	3	7	(4,10]	(25,35]	80	B2	Diesel	5.686975356	R52	NA
26913	0	0.41	1	4	(1,4]	(45,55]	50	B2	Regular	3.555348061	R52	NA
26914	0	0.16	1	7	(10,Inf]	(35,45]	76	B2	Diesel	3.135494216	R52	NA
26915	0	0.83	1	6	(10,Inf]	(35,45]	80	B2	Diesel	3.135494216	R52	NA
26917	0	0.73	1	6	(4,10]	(35,45]	50	B2	Diesel	3.091042453	R73	NA
26918	0	0.08	1	6	(4,10]	(35,45]	50	B2	Diesel	3.091042453	R73	NA
26920	0	1	1	7	(4,10]	(35,45]	50	B14	Diesel	2.772588722	R52	NA
26922	0	1	2	6	(4,10]	(35,45]	50	B1	Diesel	4.158883083	R52	NA
26924	0	1	1	7	(4,10]	(25,35]	85	B10	Diesel	3.761200116	R52	NA
26926	0	1	4	9	(10,Inf]	(35,45]	64	B13	Regular	6.333279628	R52	NA
26928	0	0.91	2	6	(10,Inf]	(45,55]	62	B3	Regular	4.17438727	R52	NA
26929	0	0.08	2	6	(10,Inf]	(45,55]	55	B3	Regular	4.17438727	R52	NA
26931	1	1	2	9	(4,10]	(45,55]	50	B3	Regular	4.17438727	R52	108.64
26933	0	1	3	7	(10,Inf]	(25,35]	68	B2	Regular	5.686975356	R52	NA
26936	0	0.17	2	5	(4,10]	(55,70]	56	B2	Regular	4.290459441	R52	NA
26937	0	0.35	2	5	(0,1]	(55,70]	53	B3	Regular	4.290459441	R52	NA
26938	0	0.45	2	5	(0,1]	(55,70]	53	B3	Regular	4.290459441	R52	NA
26939	0	0.01	2	5	(0,1]	(55,70]	50	B3	Regular	4.290459441	R52	NA
26941	0	0.45	2	6	(1,4]	(35,45]	54	B4	Regular	4.077537444	R52	NA
26942	0	1	2	4	(10,Inf]	(35,45]	50	B2	Regular	4.356708827	R52	NA
26944	0	1	1	8	(4,10]	(55,70]	50	B2	Diesel	3.784189634	R52	NA
26946	0	1	3	4	(1,4]	(45,55]	62	B1	Regular	5.159055299	R11	NA
26949	0	1	4	7	(10,Inf]	(21,25]	76	B6	Regular	6.722629795	R54	NA
26951	0	0.2	3	7	(10,Inf]	(35,45]	95	B1	Regular	5.686975356	R52	NA
26952	0	0.008196721	2	6	(10,Inf]	(35,45]	55	B1	Diesel	4.094344562	R52	NA
26953	0	0.71	2	7	(10,Inf]	(35,45]	52	B1	Regular	4.094344562	R52	NA
26954	0	0.04	3	4	(10,Inf]	(25,35]	80	B1	Regular	5.59471138	R91	NA
26955	0	0.05	3	6	(10,Inf]	(25,35]	80	B3	Regular	5.59471138	R91	NA
26956	0	0.1	3	4	(10,Inf]	(25,35]	80	B2	Regular	5.59471138	R91	NA
26957	0	0.78	3	4	(10,Inf]	(25,35]	72	B2	Regular	5.59471138	R91	NA
26959	1	1	1	7	(4,10]	[18,21]	95	B6	Regular	3.688879454	R52	1128.12
26962	0	0.24	2	6	(10,Inf]	[18,21]	100	B1	Diesel	4.356708827	R52	NA
26963	0	0.24	2	6	(10,Inf]	[18,21]	100	B1	Diesel	4.356708827	R52	NA
26964	0	0.5	2	6	(10,Inf]	[18,21]	90	B1	Diesel	4.356708827	R52	NA
26966	0	1	3	4	(1,4]	(35,45]	50	B6	Regular	5.686975356	R52	NA
26970	0	0.84	1	4	(10,Inf]	(55,70]	50	B1	Regular	3.295836866	R52	NA
26971	0	0.15	1	4	(10,Inf]	(55,70]	50	B1	Regular	3.295836866	R52	NA
26973	0	0.76	1	4	(10,Inf]	(25,35]	80	B2	Regular	3.737669618	R52	NA
26974	0	0.15	3	4	(4,10]	(35,45]	95	B1	Diesel	5.529429088	R52	NA
26975	0	0.75	3	6	(10,Inf]	(35,45]	90	B1	Diesel	5.529429088	R52	NA
26976	0	0.09	3	9	(4,10]	(35,45]	85	B2	Regular	5.529429088	R52	NA
26978	0	0.8	4	8	(10,Inf]	(70,Inf]	50	B13	Regular	6.333279628	R52	NA
26979	0	1	3	9	(10,Inf]	(25,35]	57	B13	Regular	5.686975356	R52	NA
26982	0	1	4	6	(0,1]	(45,55]	50	B2	Diesel	6.333279628	R52	NA
26985	0	0.12	2	6	(10,Inf]	(25,35]	95	B14	Regular	4.219507705	R54	NA
26986	0	1	2	6	(10,Inf]	(25,35]	60	B1	Diesel	3.970291914	R52	NA
26988	0	1	1	6	(10,Inf]	(45,55]	50	B1	Diesel	3.688879454	R52	NA
26990	0	1	3	5	(10,Inf]	(35,45]	50	B6	Regular	5.686975356	R52	NA
26992	0	1	1	6	(10,Inf]	(45,55]	52	B1	Diesel	3.688879454	R52	NA
26994	0	0.91	2	6	(10,Inf]	(45,55]	50	B3	Regular	4.17438727	R52	NA
26995	0	0.08	2	6	(10,Inf]	(45,55]	50	B3	Regular	4.17438727	R52	NA
26997	0	0.99	2	7	(1,4]	(45,55]	50	B13	Diesel	4.17438727	R52	NA
26998	0	0.00273224	2	8	(0,1]	(45,55]	50	B13	Diesel	4.17438727	R52	NA
27000	0	1	1	7	(4,10]	(55,70]	50	B2	Diesel	3.496507561	R52	NA
27002	0	0.99	3	7	(10,Inf]	(35,45]	50	B2	Diesel	5.998936562	R11	NA
27003	0	0.005464481	3	7	(10,Inf]	(35,45]	50	B2	Diesel	5.998936562	R11	NA
27005	0	0.99	2	4	(4,10]	(45,55]	50	B1	Regular	4.17438727	R52	NA
27006	0	0.00273224	2	4	(4,10]	(45,55]	50	B1	Regular	4.17438727	R52	NA
27008	0	1	2	7	(1,4]	(45,55]	50	B2	Diesel	4.17438727	R52	NA
27010	0	0.99	2	6	(4,10]	(25,35]	72	B2	Diesel	4.48863637	R52	NA
27013	0	0.12	1	8	(1,4]	(25,35]	60	B2	Diesel	2.397895273	R52	NA
27014	0	0.84	1	8	(1,4]	(25,35]	50	B2	Diesel	2.397895273	R52	NA
27016	0	0.78	3	6	(4,10]	(45,55]	50	B1	Diesel	5.686975356	R52	NA
27017	0	0.03	3	7	(0,1]	(45,55]	50	B1	Diesel	5.686975356	R52	NA
27018	0	0.12	3	7	(0,1]	(45,55]	50	B1	Diesel	5.686975356	R52	NA
27020	0	0.07	3	6	(1,4]	(25,35]	90	B5	Regular	5.746203191	R82	NA
27021	0	0.22	3	6	(1,4]	(25,35]	90	B5	Regular	5.746203191	R82	NA
27022	0	0.61	3	6	(1,4]	(25,35]	85	B5	Regular	5.746203191	R82	NA
27024	1	0.79	5	5	(4,10]	(35,45]	50	B5	Diesel	7.898782357	R54	36.95
27025	0	0.1	5	5	(4,10]	(35,45]	50	B5	Diesel	7.898782357	R54	NA
27028	0	0.88	3	7	(10,Inf]	(25,35]	54	B1	Regular	5.686975356	R52	NA
27030	0	0.49	1	6	(4,10]	(45,55]	50	B3	Diesel	3.784189634	R52	NA
27031	0	0.37	1	6	(4,10]	(45,55]	50	B3	Diesel	3.784189634	R52	NA
27033	0	0.74	5	8	(4,10]	(35,45]	54	B1	Diesel	7.898782357	R54	NA
27035	0	0.73	2	5	(4,10]	(35,45]	55	B5	Diesel	4.48863637	R52	NA
27037	0	0.71	1	7	(4,10]	(25,35]	76	B1	Diesel	2.772588722	R52	NA
27039	0	0.64	3	7	(10,Inf]	(55,70]	50	B1	Regular	5.529429088	R52	NA
27041	0	0.66	2	4	(10,Inf]	(25,35]	57	B1	Regular	4.543294782	R52	NA
27044	0	0.02	1	5	(10,Inf]	(35,45]	50	B2	Diesel	3.784189634	R52	NA
27045	0	0.64	4	9	(4,10]	(35,45]	68	B1	Regular	6.333279628	R52	NA
27048	0	0.4	3	5	(4,10]	(70,Inf]	50	B2	Regular	5.407171771	R91	NA
27049	0	0.18	3	5	(4,10]	(70,Inf]	55	B2	Regular	5.407171771	R91	NA
27051	0	0.06	5	6	(4,10]	(45,55]	50	B2	Diesel	8.808219665	R11	NA
27052	0	0.52	5	6	(4,10]	(45,55]	50	B2	Diesel	8.808219665	R11	NA
27054	0	0.59	1	5	(10,Inf]	(35,45]	50	B2	Diesel	3.784189634	R52	NA
27056	0	0.58	1	7	(10,Inf]	(25,35]	64	B1	Regular	3.295836866	R52	NA
27061	0	0.5	1	9	(10,Inf]	(45,55]	50	B2	Diesel	3.496507561	R52	NA
27063	0	0.56	1	4	(4,10]	(55,70]	50	B5	Regular	3.258096538	R52	NA
27065	0	0.52	3	7	(10,Inf]	(35,45]	50	B2	Regular	5.187385806	R52	NA
27067	0	0.5	3	6	(10,Inf]	(25,35]	85	B1	Diesel	5.697093487	R54	NA
27069	0	0.49	3	6	(10,Inf]	(35,45]	50	B2	Regular	5.686975356	R52	NA
27071	0	0.49	2	4	(10,Inf]	(35,45]	50	B1	Regular	4.17438727	R52	NA
27073	0	0.08	1	5	(0,1]	[18,21]	100	B3	Regular	2.772588722	R52	NA
27074	0	0.39	1	5	(0,1]	[18,21]	100	B3	Regular	2.772588722	R52	NA
27076	0	0.39	1	6	(0,1]	(45,55]	50	B3	Diesel	3.496507561	R52	NA
27078	0	0.09	1	6	(1,4]	(55,70]	50	B2	Diesel	3.784189634	R52	NA
27079	0	0.35	1	6	(1,4]	(55,70]	50	B2	Diesel	3.784189634	R52	NA
27081	0	0.44	3	6	(1,4]	(35,45]	50	B2	Diesel	5.686975356	R52	NA
27083	0	0.42	3	4	(10,Inf]	(35,45]	85	B2	Regular	5.988961417	R24	NA
27085	0	0.17	4	7	(4,10]	(45,55]	50	B11	Diesel	7.348587531	R52	NA
27086	0	0.03	4	7	(0,1]	(45,55]	50	B11	Diesel	7.348587531	R52	NA
27087	0	0.2	4	7	(0,1]	(45,55]	50	B11	Diesel	7.348587531	R52	NA
27089	0	0.4	1	6	(10,Inf]	[18,21]	100	B2	Diesel	3.784189634	R52	NA
27093	0	0.06	3	6	(1,4]	(35,45]	50	B4	Diesel	4.65396035	R24	NA
27094	0	0.06	3	6	(1,4]	(35,45]	50	B4	Diesel	4.65396035	R24	NA
27095	0	0.26	3	6	(1,4]	(35,45]	50	B4	Diesel	4.65396035	R24	NA
27097	0	0.33	4	6	(4,10]	(45,55]	50	B6	Diesel	7.275864601	R72	NA
27100	0	0.05	1	5	(4,10]	(45,55]	50	B4	Diesel	3.850147602	R52	NA
27101	0	0.33	4	5	(1,4]	(45,55]	50	B4	Diesel	6.333279628	R52	NA
27103	0	0.35	3	5	(1,4]	(45,55]	50	B4	Regular	4.615120517	R72	NA
27105	1	0.35	3	7	(0,1]	(45,55]	50	B3	Diesel	4.615120517	R72	92.37
27107	0	0.35	1	6	(4,10]	[18,21]	100	B2	Diesel	3.761200116	R52	NA
27110	0	0.33	3	7	(4,10]	(35,45]	50	B1	Regular	5.686975356	R52	NA
27112	0	0.25	3	7	(10,Inf]	(55,70]	50	B1	Regular	5.529429088	R52	NA
27113	0	0.008196721	3	7	(10,Inf]	(55,70]	50	B1	Regular	5.529429088	R52	NA
27115	0	0.24	3	5	(0,1]	(70,Inf]	50	B1	Regular	5.236441963	R52	NA
27117	0	0.11	3	6	(4,10]	(45,55]	50	B1	Regular	5.159055299	R11	NA
27118	0	0.09	3	6	(4,10]	(45,55]	50	B1	Regular	5.159055299	R11	NA
27120	0	0.39	1	5	(4,10]	(25,35]	106	B3	Diesel	2.302585093	R72	NA
27122	0	1	1	7	(4,10]	(35,45]	50	B2	Diesel	2.995732274	R24	NA
27124	0	1	1	4	(4,10]	(45,55]	50	B2	Diesel	2.833213344	R24	NA
27126	0	0.02	1	5	(1,4]	(25,35]	54	B3	Diesel	3.401197382	R24	NA
27127	0	0.97	1	5	(1,4]	(25,35]	50	B3	Diesel	3.401197382	R24	NA
27129	0	1	3	6	(10,Inf]	(70,Inf]	50	B3	Diesel	4.890349128	R24	NA
27131	0	0.02	3	7	(10,Inf]	(35,45]	50	B1	Regular	5.641907071	R24	NA
27132	0	1	3	8	(1,4]	(45,55]	50	B10	Diesel	5.327876169	R24	NA
27133	1	1	1	7	(1,4]	(35,45]	95	B2	Diesel	2.833213344	R24	317.51
27135	0	1	2	6	(10,Inf]	(35,45]	50	B2	Diesel	4.262679877	R24	NA
27137	0	0.09	4	7	(4,10]	(21,25]	85	B2	Diesel	7.180069874	R24	NA
27138	0	0.17	4	6	(4,10]	(21,25]	85	B2	Diesel	7.180069874	R24	NA
27139	0	1	1	4	(1,4]	(35,45]	50	B2	Regular	2.708050201	R24	NA
27141	0	1	1	6	(4,10]	(21,25]	68	B2	Regular	3.218875825	R24	NA
27144	0	1	3	5	(4,10]	(35,45]	53	B1	Regular	5.257495372	R24	NA
27146	0	0.16	3	5	(1,4]	(45,55]	50	B1	Diesel	4.744932128	R24	NA
27147	0	0.65	3	5	(1,4]	(45,55]	50	B1	Diesel	4.744932128	R24	NA
27148	0	0.18	3	7	(0,1]	(45,55]	50	B1	Regular	4.744932128	R24	NA
27150	0	1	3	6	(4,10]	(45,55]	50	B1	Diesel	4.744932128	R24	NA
27152	0	0.37	3	4	(10,Inf]	(25,35]	64	B1	Diesel	4.744932128	R24	NA
27153	0	0.24	3	4	(1,4]	(35,45]	54	B6	Regular	4.744932128	R24	NA
27154	0	1	2	5	(10,Inf]	(35,45]	50	B3	Diesel	4.262679877	R24	NA
27156	0	0.37	2	5	(1,4]	(55,70]	50	B5	Diesel	3.988984047	R22	NA
27157	0	0.16	2	5	(1,4]	(55,70]	50	B5	Diesel	3.988984047	R22	NA
27158	0	0.45	2	6	(0,1]	(55,70]	50	B5	Diesel	3.988984047	R22	NA
27160	0	0.21	1	6	(4,10]	(55,70]	53	B6	Diesel	3.610917913	R24	NA
27161	0	0.78	1	6	(4,10]	(55,70]	50	B6	Diesel	3.610917913	R24	NA
27163	0	1	3	8	(10,Inf]	(25,35]	50	B1	Diesel	4.744932128	R24	NA
27165	0	0.85	1	7	(1,4]	(35,45]	50	B10	Diesel	3.828641396	R24	NA
27166	0	0.14	1	7	(0,1]	(35,45]	50	B10	Diesel	3.828641396	R24	NA
27168	0	0.24	2	6	(10,Inf]	(55,70]	50	B13	Regular	4.158883083	R24	NA
27169	0	1	2	6	(10,Inf]	(55,70]	50	B13	Regular	4.158883083	R24	NA
27171	0	1	4	4	(4,10]	(35,45]	80	B2	Diesel	6.656726524	R22	NA
27173	0	1	2	5	(10,Inf]	(45,55]	50	B4	Regular	4.060443011	R22	NA
27175	0	0.07	1	9	(10,Inf]	(25,35]	90	B2	Regular	3.218875825	R24	NA
27176	0	0.92	1	4	(10,Inf]	(25,35]	76	B5	Diesel	3.218875825	R24	NA
27178	0	0.24	2	8	(4,10]	(55,70]	50	B3	Diesel	4.158883083	R24	NA
27179	0	0.02	2	7	(4,10]	(55,70]	50	B2	Diesel	4.158883083	R24	NA
27180	0	0.09	2	6	(1,4]	(55,70]	50	B2	Diesel	4.158883083	R24	NA
27181	0	0.63	2	6	(1,4]	(55,70]	50	B2	Diesel	4.158883083	R24	NA
27185	0	1	2	5	(10,Inf]	(55,70]	55	B1	Regular	4.158883083	R24	NA
27187	0	1	1	7	(4,10]	(35,45]	50	B2	Diesel	2.708050201	R24	NA
27189	0	1	3	9	(10,Inf]	(55,70]	50	B13	Regular	5.257495372	R24	NA
27191	0	1	1	5	(10,Inf]	(70,Inf]	50	B1	Regular	3.713572067	R24	NA
27193	0	0.41	3	9	(4,10]	(45,55]	50	B3	Regular	5.257495372	R24	NA
27194	0	1	3	6	(10,Inf]	(45,55]	50	B1	Diesel	5.257495372	R24	NA
27198	0	0.66	3	6	(10,Inf]	(45,55]	50	B4	Regular	5.257495372	R24	NA
27199	0	0.33	3	7	(10,Inf]	(45,55]	50	B1	Regular	5.257495372	R24	NA
27201	0	0.01	3	9	(10,Inf]	(45,55]	64	B11	Regular	5.257495372	R24	NA
27202	0	0.33	3	7	(10,Inf]	(45,55]	50	B1	Regular	5.257495372	R24	NA
27203	0	0.79	1	7	(10,Inf]	(45,55]	50	B1	Regular	3.713572067	R24	NA
27204	0	0.2	1	4	(10,Inf]	(45,55]	50	B1	Regular	3.713572067	R24	NA
27206	0	0.45	1	4	(10,Inf]	(25,35]	50	B1	Regular	2.833213344	R24	NA
27207	0	0.46	1	6	(1,4]	(25,35]	76	B3	Diesel	3.401197382	R24	NA
27208	0	1	3	4	(10,Inf]	(45,55]	50	B4	Diesel	5.257495372	R24	NA
27211	0	1	3	6	(1,4]	(70,Inf]	73	B2	Diesel	4.744932128	R24	NA
27213	0	1	2	5	(4,10]	(55,70]	50	B1	Regular	4.234106505	R24	NA
27216	0	1	3	9	(10,Inf]	(35,45]	50	B2	Regular	4.890349128	R24	NA
27219	0	1	1	5	(4,10]	(55,70]	50	B1	Regular	3.737669618	R24	NA
27221	0	0.49	3	6	(10,Inf]	(45,55]	50	B2	Diesel	4.890349128	R24	NA
27222	0	0.5	3	6	(10,Inf]	(45,55]	50	B2	Diesel	4.890349128	R24	NA
27224	1	0.42	1	6	(4,10]	(25,35]	64	B3	Diesel	3.713572067	R24	4605.54
27225	0	0.25	1	5	(0,1]	(25,35]	51	B3	Diesel	3.713572067	R24	NA
27227	0	0.16	1	6	(10,Inf]	(25,35]	54	B2	Regular	3.713572067	R24	NA
27228	0	0.83	1	6	(10,Inf]	(25,35]	51	B2	Regular	3.713572067	R24	NA
27230	0	1	3	5	(4,10]	(45,55]	50	B5	Diesel	5.257495372	R24	NA
27232	0	0.26	3	9	(10,Inf]	(25,35]	72	B2	Regular	4.744932128	R24	NA
27233	0	0.65	3	5	(10,Inf]	(25,35]	64	B2	Diesel	4.744932128	R24	NA
27235	0	0.7	3	7	(10,Inf]	(35,45]	54	B1	Regular	5.257495372	R24	NA
27236	0	0.29	3	7	(10,Inf]	(35,45]	50	B2	Regular	5.257495372	R24	NA
27238	0	0.15	1	7	(10,Inf]	(45,55]	50	B2	Diesel	3.63758616	R24	NA
27239	0	0.84	1	7	(1,4]	(45,55]	50	B2	Diesel	3.63758616	R24	NA
27241	0	0.16	1	7	(10,Inf]	(25,35]	68	B1	Regular	3.737669618	R24	NA
27242	1	0.83	1	5	(4,10]	(25,35]	72	B2	Diesel	3.737669618	R24	2473.95
27244	0	1	2	9	(4,10]	(55,70]	50	B5	Diesel	4.158883083	R24	NA
27248	0	1	1	5	(4,10]	(45,55]	50	B1	Regular	3.258096538	R24	NA
27250	0	1	4	9	(4,10]	(35,45]	50	B2	Regular	6.364750757	R24	NA
27252	1	1	3	9	(4,10]	(25,35]	64	B4	Regular	5.257495372	R24	560.09
27255	0	0.12	3	5	(1,4]	(45,55]	50	B2	Diesel	5.257495372	R24	NA
27256	0	0.87	3	5	(1,4]	(45,55]	50	B2	Diesel	5.257495372	R24	NA
27258	0	1	4	5	(1,4]	(35,45]	50	B3	Diesel	7.229838778	R11	NA
27260	0	1	5	5	(4,10]	(21,25]	85	B2	Diesel	8.25997566	R24	NA
27263	0	0.67	3	6	(4,10]	(21,25]	90	B2	Diesel	5.257495372	R24	NA
27264	0	1	3	7	(10,Inf]	(45,55]	50	B2	Regular	5.257495372	R24	NA
27267	0	0.6	3	6	(4,10]	(35,45]	50	B1	Diesel	5.641907071	R24	NA
27268	0	1	3	7	(10,Inf]	(25,35]	60	B1	Regular	4.624972813	R11	NA
27270	0	1	3	7	(10,Inf]	(45,55]	50	B2	Regular	5.257495372	R24	NA
27272	0	1	1	6	(4,10]	(35,45]	50	B6	Diesel	3.36729583	R24	NA
27274	0	0.26	1	7	(1,4]	(45,55]	50	B2	Regular	3.401197382	R24	NA
27275	0	0.73	1	6	(0,1]	(45,55]	50	B2	Diesel	3.401197382	R24	NA
27277	0	1	1	5	(1,4]	(35,45]	95	B1	Regular	3.401197382	R24	NA
27280	0	1	1	5	(1,4]	(45,55]	50	B6	Regular	3.610917913	R24	NA
27282	0	0.78	3	6	(4,10]	(35,45]	76	B6	Diesel	5.988961417	R24	NA
27283	0	0.21	3	6	(4,10]	(35,45]	68	B6	Diesel	5.988961417	R24	NA
27285	0	1	3	4	(4,10]	(25,35]	85	B2	Regular	5.257495372	R24	NA
27287	0	1	3	4	(1,4]	(35,45]	50	B6	Regular	4.744932128	R24	NA
27289	0	1	3	7	(0,1]	(35,45]	50	B1	Diesel	5.703782475	R26	NA
27293	0	0.41	1	6	(10,Inf]	(35,45]	50	B6	Diesel	3.36729583	R24	NA
27294	0	1	3	4	(4,10]	(35,45]	50	B4	Diesel	5.703782475	R26	NA
27296	0	1	3	5	(4,10]	(35,45]	50	B2	Diesel	5.147494477	R24	NA
27298	0	0.9	3	7	(10,Inf]	(25,35]	60	B2	Regular	4.744932128	R24	NA
27300	0	0.86	1	7	(4,10]	(55,70]	50	B2	Diesel	2.833213344	R24	NA
27301	0	0.69	3	4	(10,Inf]	(25,35]	64	B1	Regular	4.744932128	R24	NA
27302	0	0.3	3	4	(10,Inf]	(25,35]	51	B2	Regular	4.744932128	R24	NA
27304	0	0.99	1	5	(10,Inf]	(25,35]	68	B1	Regular	2.833213344	R24	NA
27305	0	0.36	3	6	(10,Inf]	[18,21]	90	B6	Regular	6.003887067	R24	NA
27306	0	0.63	3	6	(10,Inf]	[18,21]	85	B6	Regular	6.003887067	R24	NA
27310	1	1	3	4	(10,Inf]	(45,55]	50	B2	Regular	5.257495372	R24	1128.12
27312	0	0.88	3	4	(10,Inf]	(45,55]	50	B1	Regular	5.257495372	R24	NA
27313	0	0.11	3	4	(10,Inf]	(45,55]	50	B1	Regular	5.257495372	R24	NA
27315	0	1	3	5	(10,Inf]	(45,55]	50	B2	Diesel	5.257495372	R24	NA
27317	0	1	1	4	(10,Inf]	(25,35]	50	B1	Regular	3.713572067	R24	NA
27319	0	0.08	3	7	(4,10]	(45,55]	50	B3	Regular	5.327876169	R24	NA
27320	0	0.91	3	6	(0,1]	(45,55]	50	B12	Regular	5.327876169	R24	NA
27322	0	1	3	5	(4,10]	(25,35]	72	B1	Diesel	4.744932128	R24	NA
27326	0	1	1	7	(4,10]	(35,45]	50	B2	Diesel	3.713572067	R24	NA
27328	0	1	1	9	(10,Inf]	(25,35]	50	B2	Regular	2.833213344	R24	NA
27331	0	0.93	1	5	(10,Inf]	(35,45]	50	B2	Diesel	2.708050201	R24	NA
27332	0	0.06	1	5	(10,Inf]	(35,45]	50	B2	Diesel	2.708050201	R24	NA
27336	0	1	3	5	(10,Inf]	(45,55]	50	B1	Diesel	4.744932128	R24	NA
27338	0	1	3	9	(10,Inf]	(55,70]	50	B2	Regular	4.744932128	R24	NA
27341	0	1	1	5	(10,Inf]	(55,70]	51	B4	Diesel	2.63905733	R24	NA
27344	0	1	1	6	(4,10]	(25,35]	55	B2	Diesel	3.401197382	R24	NA
27346	0	1	3	5	(10,Inf]	(45,55]	50	B4	Diesel	4.744932128	R24	NA
27348	0	0.97	1	4	(10,Inf]	(35,45]	50	B2	Regular	2.833213344	R24	NA
27349	0	0.03	1	4	(10,Inf]	(35,45]	69	B1	Regular	2.833213344	R24	NA
27350	0	0.96	1	4	(4,10]	(35,45]	57	B2	Regular	2.833213344	R24	NA
27352	0	1	2	7	(4,10]	(45,55]	50	B2	Diesel	4.262679877	R24	NA
27354	0	1	1	7	(10,Inf]	(25,35]	95	B2	Diesel	3.36729583	R24	NA
27356	0	1	3	5	(1,4]	(45,55]	50	B5	Regular	4.744932128	R24	NA
27358	0	1	2	4	(1,4]	(35,45]	72	B4	Diesel	4.510859507	R24	NA
27360	0	1	2	4	(10,Inf]	(55,70]	51	B1	Regular	4.510859507	R24	NA
27363	0	1	1	5	(10,Inf]	(55,70]	50	B1	Regular	3.713572067	R24	NA
27365	0	1	3	5	(4,10]	(55,70]	50	B5	Diesel	4.744932128	R24	NA
27367	0	1	1	7	(10,Inf]	(45,55]	50	B2	Regular	3.610917913	R24	NA
27370	0	1	1	6	(4,10]	(45,55]	50	B1	Diesel	3.401197382	R24	NA
27372	0	1	2	7	(10,Inf]	(55,70]	50	B2	Diesel	4.262679877	R24	NA
27375	0	1	1	7	(4,10]	(25,35]	50	B3	Diesel	2.833213344	R24	NA
27378	0	0.25	3	7	(10,Inf]	(35,45]	50	B1	Regular	5.257495372	R24	NA
27380	0	1	1	5	(10,Inf]	(25,35]	50	B2	Regular	3.36729583	R24	NA
27382	0	0.08	1	4	(4,10]	(25,35]	95	B4	Diesel	2.48490665	R24	NA
27383	0	1	3	7	(4,10]	(35,45]	50	B3	Regular	4.890349128	R24	NA
27385	0	0.48	3	6	(1,4]	(35,45]	50	B2	Diesel	4.890349128	R24	NA
27386	0	0.51	3	9	(0,1]	(35,45]	50	B12	Regular	4.890349128	R24	NA
27388	0	0.22	3	5	(4,10]	(35,45]	95	B5	Regular	5.257495372	R24	NA
27389	0	0.65	3	5	(4,10]	(35,45]	95	B5	Regular	5.257495372	R24	NA
27390	0	1	3	5	(1,4]	(35,45]	50	B1	Diesel	5.257495372	R24	NA
27393	0	1	3	5	(4,10]	(45,55]	50	B5	Diesel	5.257495372	R24	NA
27395	0	1	1	7	(10,Inf]	(55,70]	51	B2	Regular	2.63905733	R24	NA
27399	0	0.17	3	6	(4,10]	(55,70]	52	B6	Diesel	5.225746674	R24	NA
27400	0	0.7	3	6	(4,10]	(55,70]	50	B1	Diesel	5.257495372	R24	NA
27401	0	0.29	3	6	(1,4]	(55,70]	50	B2	Diesel	5.257495372	R24	NA
27404	0	1	1	6	(10,Inf]	(21,25]	90	B3	Regular	3.713572067	R24	NA
27406	0	1	3	7	(4,10]	(35,45]	50	B1	Regular	5.257495372	R24	NA
27408	0	1	3	8	(1,4]	(55,70]	50	B4	Regular	4.890349128	R24	NA
27410	0	1	3	6	(10,Inf]	(55,70]	50	B1	Diesel	4.890349128	R24	NA
27412	0	0.24	3	6	(1,4]	(45,55]	50	B3	Diesel	5.257495372	R24	NA
27413	0	0.75	3	6	(1,4]	(45,55]	50	B3	Diesel	5.257495372	R24	NA
27415	0	1	1	6	(10,Inf]	(35,45]	50	B5	Regular	3.737669618	R24	NA
27417	0	0.24	1	6	(4,10]	(21,25]	95	B2	Regular	3.401197382	R24	NA
27418	0	0.84	1	5	(10,Inf]	(45,55]	50	B1	Regular	2.833213344	R24	NA
27419	0	0.15	1	5	(10,Inf]	(45,55]	50	B1	Diesel	2.833213344	R24	NA
27422	0	0.27	3	7	(10,Inf]	(45,55]	50	B1	Regular	4.744932128	R24	NA
27423	0	0.72	3	7	(10,Inf]	(45,55]	80	B1	Regular	4.744932128	R24	NA
27425	0	1	1	9	(10,Inf]	(45,55]	50	B1	Diesel	3.401197382	R24	NA
27427	0	0.35	1	7	(0,1]	(45,55]	50	B1	Regular	3.401197382	R24	NA
27428	0	0.16	1	7	(0,1]	(45,55]	50	B1	Regular	3.401197382	R24	NA
27429	0	0.46	1	7	(0,1]	(45,55]	50	B1	Regular	3.401197382	R24	NA
27430	0	0.01	1	6	(0,1]	(45,55]	50	B1	Diesel	3.401197382	R24	NA
27432	0	1	3	6	(10,Inf]	(25,35]	50	B1	Regular	4.744932128	R24	NA
27434	0	0.07	3	6	(10,Inf]	(55,70]	68	B1	Diesel	5.257495372	R24	NA
27435	0	0.17	3	9	(10,Inf]	(55,70]	68	B10	Regular	5.257495372	R24	NA
27436	0	0.08	3	6	(10,Inf]	(55,70]	68	B1	Diesel	5.257495372	R24	NA
27437	0	0.54	3	9	(10,Inf]	(55,70]	68	B10	Diesel	5.257495372	R24	NA
27438	0	0.24	1	9	(10,Inf]	(45,55]	50	B12	Diesel	3.401197382	R24	NA
27439	0	1	4	6	(1,4]	(25,35]	80	B5	Regular	6.608000625	R24	NA
27441	0	1	3	6	(4,10]	(70,Inf]	50	B12	Diesel	4.744932128	R24	NA
27443	0	1	4	5	(1,4]	(45,55]	52	B2	Diesel	6.232448017	R82	NA
27445	0	1	3	6	(4,10]	(25,35]	50	B1	Diesel	4.624972813	R11	NA
27447	0	1	1	4	(10,Inf]	(35,45]	50	B2	Regular	3.36729583	R24	NA
27449	0	1	3	7	(1,4]	(25,35]	57	B2	Diesel	5.225746674	R24	NA
27451	0	1	3	7	(10,Inf]	(25,35]	76	B2	Regular	5.257495372	R24	NA
27453	0	1	1	5	(10,Inf]	(25,35]	50	B1	Regular	2.833213344	R24	NA
27455	1	0.69	3	6	(0,1]	(55,70]	50	B1	Regular	4.744932128	R24	2487.55
27456	0	0.3	3	6	(0,1]	(55,70]	50	B1	Regular	4.744932128	R24	NA
27458	0	0.71	4	6	(4,10]	[18,21]	90	B1	Diesel	7.180069874	R24	NA
27459	0	0.47	3	6	(10,Inf]	(25,35]	68	B2	Regular	4.890349128	R24	NA
27460	0	0.52	3	6	(10,Inf]	(25,35]	57	B2	Regular	4.890349128	R24	NA
27462	0	1	1	7	(4,10]	(55,70]	50	B2	Diesel	3.258096538	R24	NA
27464	0	0.49	3	6	(1,4]	(25,35]	64	B5	Diesel	4.744932128	R24	NA
27465	0	0.1	3	6	(1,4]	(25,35]	64	B5	Diesel	4.744932128	R24	NA
27466	0	0.39	3	5	(4,10]	(25,35]	57	B5	Diesel	4.744932128	R24	NA
27468	0	0.18	1	4	(10,Inf]	(45,55]	50	B2	Regular	3.465735903	R24	NA
27469	0	0.81	1	4	(0,1]	(45,55]	50	B2	Regular	3.465735903	R24	NA
27471	0	1	3	6	(1,4]	(25,35]	64	B2	Diesel	5.225746674	R24	NA
27473	0	1	3	7	(10,Inf]	(45,55]	50	B2	Diesel	4.890349128	R24	NA
27475	0	0.24	3	7	(10,Inf]	(45,55]	50	B2	Regular	5.257495372	R24	NA
27476	0	0.16	3	6	(10,Inf]	(21,25]	90	B1	Diesel	4.744932128	R24	NA
27477	0	0.83	3	6	(10,Inf]	(21,25]	80	B1	Diesel	4.744932128	R24	NA
27480	0	1	3	6	(4,10]	(45,55]	54	B2	Diesel	5.257495372	R24	NA
27482	0	1	1	7	(4,10]	(55,70]	50	B1	Regular	2.833213344	R24	NA
27484	0	0.6	3	6	(4,10]	(25,35]	68	B2	Diesel	5.257495372	R24	NA
27485	0	0.34	3	6	(4,10]	(25,35]	68	B2	Diesel	5.257495372	R24	NA
27486	0	0.04	3	5	(4,10]	(25,35]	68	B2	Diesel	5.257495372	R24	NA
27488	0	0.66	5	9	(4,10]	(25,35]	72	B1	Regular	7.906547232	R93	NA
27489	0	0.33	5	9	(4,10]	(25,35]	68	B1	Regular	7.906547232	R93	NA
27491	0	1	3	5	(1,4]	(35,45]	50	B2	Regular	4.890349128	R24	NA
27493	0	1	3	5	(1,4]	(55,70]	50	B6	Regular	4.890349128	R24	NA
27495	0	1	1	4	(1,4]	(55,70]	50	B2	Diesel	2.833213344	R24	NA
27497	0	1	3	6	(4,10]	[18,21]	100	B2	Diesel	5.257495372	R24	NA
27501	0	0.01	3	6	(10,Inf]	(35,45]	57	B1	Diesel	4.744932128	R24	NA
27502	0	0.45	3	6	(10,Inf]	(35,45]	57	B1	Diesel	4.744932128	R24	NA
27503	0	0.53	3	6	(10,Inf]	(35,45]	50	B1	Diesel	4.744932128	R24	NA
27505	0	1	1	5	(1,4]	(35,45]	50	B3	Diesel	3.401197382	R24	NA
27507	1	1	2	6	(1,4]	(35,45]	50	B13	Diesel	3.931825633	R24	3330.28
27509	1	0.71	1	4	(10,Inf]	(45,55]	77	B1	Diesel	3.713572067	R24	1782.95
27510	0	1	3	5	(4,10]	(25,35]	50	B2	Regular	6.003887067	R24	NA
27512	0	0.24	3	4	(10,Inf]	(21,25]	80	B6	Regular	5.59471138	R53	NA
27513	0	0.5	3	4	(10,Inf]	(21,25]	76	B6	Regular	5.59471138	R53	NA
27514	0	1	1	6	(10,Inf]	(25,35]	90	B1	Diesel	3.610917913	R24	NA
27516	0	0.27	2	6	(4,10]	(25,35]	80	B1	Diesel	4.262679877	R24	NA
27517	0	0.72	2	6	(4,10]	(25,35]	72	B1	Diesel	4.262679877	R24	NA
27519	1	0.96	1	4	(4,10]	(45,55]	50	B1	Regular	3.258096538	R24	5907.42
27520	0	0.81	3	7	(10,Inf]	(45,55]	50	B2	Regular	5.257495372	R24	NA
27521	0	0.86	1	6	(4,10]	(45,55]	50	B1	Regular	3.713572067	R24	NA
27522	0	0.13	1	6	(4,10]	(45,55]	50	B1	Regular	3.713572067	R24	NA
27524	1	0.89	1	6	(1,4]	(45,55]	62	B1	Diesel	3.401197382	R24	1128.12
27525	0	0.88	3	6	(10,Inf]	(25,35]	80	B2	Regular	5.225746674	R24	NA
27526	0	0.11	3	6	(10,Inf]	(25,35]	64	B2	Regular	5.225746674	R24	NA
27528	0	1	1	6	(10,Inf]	(70,Inf]	50	B2	Diesel	2.63905733	R24	NA
27530	0	0.21	3	9	(4,10]	(45,55]	50	B3	Diesel	5.402677382	R24	NA
27531	0	0.75	3	6	(4,10]	(45,55]	50	B13	Diesel	5.402677382	R24	NA
27533	0	1	3	8	(0,1]	(45,55]	50	B12	Regular	5.402677382	R24	NA
27537	0	1	2	4	(10,Inf]	(45,55]	50	B1	Regular	4.143134726	R24	NA
27539	1	0.57	5	4	(10,Inf]	(21,25]	125	B2	Regular	8.25997566	R24	1128.12
27540	0	0.5	3	4	(10,Inf]	(45,55]	50	B6	Regular	5.257495372	R24	NA
27541	0	0.49	3	5	(4,10]	(45,55]	50	B2	Diesel	5.257495372	R24	NA
27543	0	1	3	5	(4,10]	(45,55]	50	B2	Diesel	4.890349128	R24	NA
27545	0	1	2	6	(4,10]	(45,55]	68	B6	Diesel	3.931825633	R24	NA
27547	0	1	2	4	(4,10]	(45,55]	64	B2	Regular	3.931825633	R24	NA
27548	0	1	1	5	(4,10]	(25,35]	64	B1	Regular	2.995732274	R24	NA
27550	0	1	4	5	(4,10]	(25,35]	50	B3	Regular	7.251344983	R72	NA
27552	0	1	5	4	(4,10]	(25,35]	60	B5	Regular	8.25997566	R24	NA
27554	0	1	3	5	(10,Inf]	[18,21]	80	B1	Regular	5.225746674	R24	NA
27556	0	1	1	7	(10,Inf]	[18,21]	90	B2	Diesel	3.465735903	R24	NA
27557	0	1	3	5	(1,4]	(25,35]	50	B4	Diesel	4.890349128	R24	NA
27560	0	0.33	4	7	(10,Inf]	(21,25]	95	B2	Regular	7.180069874	R24	NA
27561	0	0.06	4	7	(10,Inf]	(21,25]	95	B2	Regular	7.180069874	R24	NA
27562	0	0.04	3	6	(1,4]	(21,25]	85	B2	Diesel	4.744932128	R24	NA
27563	0	0.95	3	6	(1,4]	(21,25]	85	B2	Diesel	4.744932128	R24	NA
27565	0	0.29	3	9	(1,4]	(35,45]	50	B11	Regular	5.529429088	R24	NA
27566	0	0.58	3	9	(1,4]	(35,45]	50	B11	Regular	5.529429088	R24	NA
27568	0	1	2	6	(4,10]	(55,70]	50	B1	Diesel	4.158883083	R24	NA
27570	0	1	1	5	(4,10]	(35,45]	50	B3	Diesel	3.713572067	R24	NA
27572	0	0.07	1	7	(4,10]	(21,25]	85	B2	Regular	2.397895273	R24	NA
27573	0	0.17	1	7	(4,10]	(21,25]	85	B2	Regular	2.397895273	R24	NA
27574	0	0.75	1	6	(1,4]	(21,25]	64	B2	Diesel	2.397895273	R24	NA
27576	0	0.08	4	4	(10,Inf]	[18,21]	100	B2	Regular	7.571988449	R24	NA
27577	1	1	1	4	(10,Inf]	(45,55]	50	B1	Regular	3.737669618	R24	1128.12
27579	0	0.14	5	5	(0,1]	(25,35]	60	B3	Regular	8.377471248	R72	NA
27580	0	0.09	2	6	(4,10]	(25,35]	64	B2	Diesel	4.025351691	R24	NA
27581	0	0.13	2	6	(4,10]	(25,35]	64	B2	Diesel	4.025351691	R24	NA
27582	0	0.68	2	6	(10,Inf]	(25,35]	64	B2	Diesel	4.025351691	R24	NA
27584	0	1	1	7	(10,Inf]	(25,35]	50	B1	Regular	3.713572067	R24	NA
27586	0	1	3	5	(4,10]	(45,55]	50	B14	Diesel	5.257495372	R24	NA
27590	0	1	5	4	(10,Inf]	(35,45]	57	B2	Regular	8.205491613	R11	NA
27592	0	1	1	8	(4,10]	(45,55]	50	B1	Diesel	3.610917913	R24	NA
27594	0	0.07	2	5	(4,10]	(21,25]	85	B2	Diesel	4.477336814	R41	NA
27595	0	1	3	6	(10,Inf]	(45,55]	50	B3	Diesel	5.402677382	R24	NA
27597	0	1	3	5	(4,10]	(70,Inf]	50	B2	Regular	5.402677382	R24	NA
27599	0	0.13	3	7	(4,10]	(25,35]	91	B2	Regular	5.402677382	R24	NA
27600	0	0.06	3	9	(4,10]	(25,35]	91	B12	Regular	5.402677382	R24	NA
27601	0	0.38	3	9	(4,10]	(25,35]	91	B12	Regular	5.402677382	R24	NA
27602	0	0.4	3	9	(10,Inf]	(25,35]	86	B3	Regular	5.402677382	R24	NA
27606	0	1	3	7	(0,1]	(45,55]	50	B1	Diesel	5.402677382	R24	NA
27608	0	1	3	4	(10,Inf]	(25,35]	80	B1	Regular	5.402677382	R24	NA
27610	0	1	2	5	(4,10]	(25,35]	50	B5	Diesel	4.094344562	R24	NA
27612	0	1	2	5	(1,4]	(55,70]	68	B1	Regular	4.094344562	R24	NA
27614	0	0.34	1	6	(1,4]	(25,35]	50	B3	Regular	2.772588722	R24	NA
27615	0	0.42	5	4	(4,10]	(45,55]	50	B2	Diesel	9.091556836	R11	NA
27616	0	1	3	5	(4,10]	(35,45]	72	B2	Diesel	5.147494477	R24	NA
27618	0	0.81	2	7	(0,1]	(45,55]	50	B1	Regular	4.094344562	R24	NA
27619	0	0.04	2	6	(0,1]	(45,55]	50	B2	Diesel	4.094344562	R24	NA
27620	0	0.13	2	6	(0,1]	(45,55]	50	B2	Diesel	4.094344562	R24	NA
27623	0	1	5	7	(4,10]	(25,35]	60	B5	Diesel	8.754002933	R11	NA
27625	0	0.28	1	4	(4,10]	(21,25]	90	B2	Regular	2.708050201	R24	NA
27626	0	1	1	9	(4,10]	(45,55]	50	B5	Diesel	3.258096538	R24	NA
27629	0	1	3	6	(1,4]	(55,70]	50	B1	Diesel	5.402677382	R24	NA
27631	0	0.29	3	7	(10,Inf]	(25,35]	72	B1	Regular	5.135798437	R24	NA
27632	0	1	1	4	(4,10]	(45,55]	50	B2	Regular	2.708050201	R24	NA
27634	0	0.08	3	9	(10,Inf]	(25,35]	72	B10	Diesel	5.135798437	R24	NA
27635	0	0.2	3	5	(4,10]	(25,35]	72	B3	Diesel	5.135798437	R24	NA
27636	0	0.29	3	5	(4,10]	(25,35]	81	B3	Diesel	5.135798437	R24	NA
27637	0	0.19	3	6	(4,10]	(25,35]	68	B2	Diesel	5.135798437	R24	NA
27638	0	0.2	3	6	(4,10]	(25,35]	68	B2	Diesel	5.135798437	R24	NA
27642	0	1	3	5	(1,4]	(21,25]	95	B1	Regular	5.402677382	R24	NA
27644	0	0.66	1	5	(1,4]	(45,55]	50	B2	Regular	3.737669618	R24	NA
27645	0	0.33	1	5	(1,4]	(45,55]	50	B2	Regular	3.737669618	R24	NA
27647	0	1	2	9	(10,Inf]	(25,35]	50	B2	Diesel	4.094344562	R24	NA
27650	0	0.86	1	9	(10,Inf]	(35,45]	50	B2	Diesel	3.737669618	R24	NA
27651	0	0.13	1	9	(10,Inf]	(35,45]	50	B2	Diesel	3.737669618	R24	NA
27653	0	0.12	4	9	(4,10]	(21,25]	80	B1	Regular	7.180069874	R24	NA
27654	0	0.41	3	6	(4,10]	(45,55]	50	B1	Regular	5.402677382	R24	NA
27655	0	0.42	3	6	(4,10]	(45,55]	50	B1	Regular	5.402677382	R24	NA
27656	0	0.16	3	7	(4,10]	(45,55]	50	B1	Diesel	5.402677382	R24	NA
27658	0	1	3	4	(10,Inf]	(25,35]	85	B1	Regular	5.402677382	R24	NA
27660	1	0.46	1	5	(10,Inf]	[18,21]	50	B3	Diesel	3.761200116	R24	1128.12
27661	0	0.37	1	4	(4,10]	[18,21]	62	B2	Regular	3.761200116	R24	NA
27662	0	0.16	1	4	(4,10]	[18,21]	118	B2	Regular	3.761200116	R24	NA
27664	0	0.28	1	8	(10,Inf]	(55,70]	50	B11	Regular	2.708050201	R24	NA
27665	0	0.09	1	7	(4,10]	(55,70]	50	B11	Diesel	2.708050201	R24	NA
27666	0	0.62	1	7	(4,10]	(55,70]	50	B11	Diesel	2.708050201	R24	NA
27670	0	1	3	5	(4,10]	(55,70]	50	B1	Regular	5.402677382	R24	NA
27672	0	1	3	7	(4,10]	(35,45]	60	B1	Diesel	5.402677382	R24	NA
27674	0	0.02	3	8	(10,Inf]	(21,25]	90	B1	Regular	5.402677382	R24	NA
27675	0	0.05	3	7	(10,Inf]	(21,25]	90	B2	Regular	5.402677382	R24	NA
27676	0	0.82	3	7	(10,Inf]	(21,25]	85	B2	Regular	5.402677382	R24	NA
27677	0	0.09	3	7	(10,Inf]	(21,25]	80	B2	Regular	5.402677382	R24	NA
27679	0	0.52	3	6	(10,Inf]	(21,25]	118	B2	Diesel	4.836281907	R24	NA
27680	0	0.47	3	7	(4,10]	(21,25]	112	B11	Diesel	4.836281907	R24	NA
27683	0	0.12	2	4	(1,4]	(45,55]	50	B1	Regular	4.110873864	R24	NA
27684	0	0.87	2	4	(1,4]	(45,55]	50	B1	Regular	4.110873864	R24	NA
27686	0	1	3	5	(10,Inf]	(35,45]	50	B1	Diesel	5.068904202	R72	NA
27689	0	1	3	8	(1,4]	(45,55]	50	B2	Diesel	4.836281907	R24	NA
27691	0	1	1	6	(10,Inf]	(70,Inf]	50	B5	Regular	2.708050201	R24	NA
27693	0	1	3	9	(10,Inf]	(25,35]	50	B2	Regular	5.402677382	R24	NA
27695	0	0.87	3	4	(10,Inf]	(25,35]	50	B2	Regular	5.402677382	R24	NA
27696	0	0.12	3	4	(10,Inf]	(25,35]	54	B2	Regular	5.402677382	R24	NA
27698	0	1	3	4	(1,4]	(35,45]	50	B1	Regular	5.697093487	R24	NA
27700	0	0.02	5	5	(4,10]	(25,35]	90	B2	Diesel	8.188411308	R11	NA
27701	0	0.97	5	5	(4,10]	(25,35]	90	B2	Diesel	8.188411308	R11	NA
27703	0	0.05	3	7	(10,Inf]	(35,45]	50	B1	Regular	4.836281907	R24	NA
27704	0	0.94	3	8	(10,Inf]	(35,45]	50	B2	Diesel	4.836281907	R24	NA
27708	0	0.08	2	6	(10,Inf]	(35,45]	50	B1	Diesel	4.094344562	R24	NA
27709	0	0.46	2	6	(10,Inf]	(35,45]	50	B1	Diesel	4.094344562	R24	NA
27710	0	0.44	2	7	(4,10]	(35,45]	50	B2	Diesel	4.094344562	R24	NA
27713	0	0.05	3	4	(4,10]	(25,35]	80	B1	Regular	4.828313737	R91	NA
27714	0	0.8	3	6	(0,1]	(25,35]	80	B1	Diesel	4.828313737	R91	NA
27715	0	0.13	3	6	(0,1]	(25,35]	72	B1	Diesel	4.828313737	R91	NA
27717	0	0.11	3	7	(4,10]	(25,35]	76	B2	Diesel	5.402677382	R24	NA
27718	0	0.01	3	7	(4,10]	(25,35]	76	B2	Diesel	5.402677382	R24	NA
27719	0	0.12	6	4	(4,10]	(21,25]	90	B5	Regular	10.20359214	R11	NA
27720	0	1	3	5	(10,Inf]	(45,55]	50	B5	Regular	5.402677382	R24	NA
27722	0	1	2	7	(4,10]	(55,70]	50	B1	Diesel	4.094344562	R24	NA
27724	0	1	3	7	(4,10]	(45,55]	50	B1	Regular	5.402677382	R24	NA
27726	0	0.07	3	5	(4,10]	(55,70]	58	B2	Diesel	5.402677382	R24	NA
27727	0	0.34	3	5	(4,10]	(55,70]	55	B3	Diesel	5.402677382	R24	NA
27728	1	0.34	3	7	(10,Inf]	(55,70]	55	B2	Diesel	5.402677382	R24	1128.12
27729	0	0.23	3	4	(4,10]	(55,70]	64	B2	Diesel	5.402677382	R24	NA
27731	0	1	1	7	(4,10]	(45,55]	50	B2	Diesel	2.708050201	R24	NA
27733	0	1	3	4	(10,Inf]	(35,45]	64	B2	Regular	5.402677382	R24	NA
27735	0	0.09	1	6	(10,Inf]	(21,25]	125	B5	Regular	3.80666249	R24	NA
27736	0	0.21	1	6	(10,Inf]	(21,25]	150	B5	Regular	3.80666249	R24	NA
27737	0	0.3	1	6	(10,Inf]	(21,25]	150	B5	Regular	3.80666249	R24	NA
27738	0	1	3	4	(4,10]	(21,25]	80	B2	Regular	5.402677382	R24	NA
27740	0	1	3	4	(10,Inf]	(45,55]	50	B1	Regular	4.836281907	R24	NA
27742	0	1	2	9	(10,Inf]	(35,45]	50	B13	Diesel	4.094344562	R24	NA
27744	0	0.49	3	5	(10,Inf]	(55,70]	50	B2	Diesel	5.402677382	R24	NA
27745	0	0.09	3	9	(4,10]	(45,55]	66	B3	Regular	5.402677382	R24	NA
27746	0	0.41	3	5	(10,Inf]	(45,55]	62	B4	Diesel	5.402677382	R24	NA
27747	0	0.56	3	5	(4,10]	(25,35]	72	B6	Diesel	5.402677382	R24	NA
27748	1	0.43	3	5	(4,10]	(25,35]	85	B6	Diesel	5.402677382	R24	2652.61
27750	0	0.008196721	4	7	(4,10]	(21,25]	76	B2	Regular	7.180069874	R24	NA
27751	0	0.58	3	4	(10,Inf]	(21,25]	86	B2	Regular	5.802118375	R82	NA
27752	0	0.41	3	4	(10,Inf]	(21,25]	76	B2	Regular	5.802118375	R82	NA
27754	0	1	3	7	(1,4]	(25,35]	54	B4	Regular	5.351858133	R72	NA
27757	0	1	3	6	(4,10]	(45,55]	50	B2	Regular	5.147494477	R24	NA
27760	0	1	1	6	(4,10]	(25,35]	54	B1	Diesel	2.772588722	R24	NA
27762	0	0.31	4	5	(4,10]	(25,35]	76	B2	Diesel	6.865891075	R41	NA
27763	0	0.13	2	6	(4,10]	(35,45]	68	B3	Diesel	3.970291914	R24	NA
27764	0	0.77	2	6	(4,10]	(35,45]	64	B3	Diesel	3.970291914	R24	NA
27765	0	0.09	2	6	(4,10]	(35,45]	57	B3	Diesel	3.970291914	R24	NA
27767	0	1	2	6	(1,4]	(70,Inf]	50	B1	Regular	4.477336814	R24	NA
27769	0	0.01	3	6	(10,Inf]	(21,25]	85	B1	Regular	6.003887067	R24	NA
27770	0	0.34	5	8	(4,10]	(25,35]	80	B2	Diesel	8.322637097	R24	NA
27771	0	0.25	5	8	(4,10]	(25,35]	80	B2	Diesel	8.322637097	R24	NA
27772	0	0.39	5	8	(4,10]	(25,35]	72	B2	Diesel	8.322637097	R24	NA
27775	0	0.99	2	5	(10,Inf]	(25,35]	72	B3	Regular	4.143134726	R52	NA
27776	0	0.08	3	7	(4,10]	(45,55]	68	B4	Regular	5.225746674	R24	NA
27777	0	0.07	1	4	(10,Inf]	(21,25]	90	B1	Regular	3.295836866	R24	NA
27778	0	0.33	1	7	(10,Inf]	(21,25]	85	B2	Regular	3.295836866	R24	NA
27779	0	1	2	4	(10,Inf]	(25,35]	64	B1	Regular	3.931825633	R24	NA
27782	0	1	2	5	(4,10]	(25,35]	76	B2	Diesel	4.143134726	R52	NA
27785	0	0.22	1	9	(4,10]	(25,35]	85	B1	Regular	3.401197382	R24	NA
27786	0	0.49	1	9	(4,10]	(25,35]	85	B1	Regular	3.401197382	R24	NA
27787	0	0.28	1	7	(1,4]	(25,35]	80	B1	Diesel	3.401197382	R24	NA
27792	0	1	3	7	(10,Inf]	(25,35]	51	B1	Regular	4.744932128	R24	NA
27794	0	0.24	2	6	(4,10]	(25,35]	50	B1	Diesel	3.970291914	R24	NA
27795	0	1	1	4	(10,Inf]	(55,70]	50	B1	Regular	3.218875825	R24	NA
27797	0	1	1	6	(10,Inf]	(25,35]	76	B5	Regular	3.218875825	R24	NA
27799	0	0.09	2	4	(4,10]	(45,55]	50	B2	Regular	4.158883083	R24	NA
27800	0	0.57	2	4	(4,10]	(45,55]	50	B2	Regular	4.158883083	R24	NA
27801	0	1	3	6	(4,10]	(25,35]	68	B1	Diesel	5.099866428	R24	NA
27803	0	0.43	2	6	(10,Inf]	(45,55]	50	B6	Regular	4.262679877	R24	NA
27804	0	0.46	4	4	(4,10]	(25,35]	95	B2	Diesel	6.960347729	R24	NA
27805	0	0.31	4	4	(4,10]	(25,35]	95	B2	Diesel	6.960347729	R24	NA
27806	0	0.21	4	4	(4,10]	(25,35]	95	B2	Diesel	6.960347729	R24	NA
27810	0	0.02	1	5	(10,Inf]	(35,45]	50	B3	Regular	1.945910149	R24	NA
27811	0	0.71	1	8	(4,10]	(35,45]	50	B2	Regular	1.945910149	R24	NA
27812	0	0.25	1	7	(10,Inf]	(35,45]	50	B1	Regular	1.945910149	R24	NA
27814	0	0.62	3	6	(10,Inf]	(55,70]	50	B1	Regular	5.973809612	R24	NA
27815	0	0.82	4	7	(1,4]	(45,55]	50	B1	Diesel	7.264030143	R11	NA
27816	0	0.17	4	7	(1,4]	(45,55]	50	B1	Diesel	7.264030143	R11	NA
27818	0	1	3	4	(10,Inf]	(45,55]	50	B1	Regular	5.225746674	R24	NA
27820	0	1	3	6	(1,4]	(35,45]	50	B2	Diesel	5.225746674	R24	NA
27822	0	1	3	5	(1,4]	(70,Inf]	50	B2	Regular	5.225746674	R24	NA
27824	0	0.15	3	9	(10,Inf]	(45,55]	90	B2	Regular	5.225746674	R24	NA
27825	0	0.09	3	9	(10,Inf]	(45,55]	90	B2	Regular	5.225746674	R24	NA
27826	0	0.72	3	7	(10,Inf]	(35,45]	80	B1	Regular	5.225746674	R24	NA
27827	0	0.27	3	6	(4,10]	(35,45]	80	B2	Diesel	5.225746674	R24	NA
27830	0	0.49	2	6	(1,4]	(25,35]	57	B3	Diesel	4.532599493	R54	NA
27831	0	0.17	2	6	(1,4]	(25,35]	54	B3	Diesel	4.532599493	R54	NA
27832	0	0.33	2	6	(1,4]	(25,35]	51	B3	Diesel	4.532599493	R54	NA
27834	0	1	1	5	(1,4]	(45,55]	50	B3	Diesel	3.713572067	R24	NA
27836	1	1	2	5	(0,1]	(55,70]	62	B1	Diesel	3.970291914	R24	1128.12
27838	0	1	2	4	(1,4]	(25,35]	50	B4	Diesel	4.418840608	R24	NA
27840	0	0.73	3	5	(4,10]	(35,45]	60	B1	Regular	5.225746674	R24	NA
27841	0	0.26	3	5	(4,10]	(35,45]	50	B1	Regular	5.225746674	R24	NA
27843	0	0.74	5	9	(4,10]	(21,25]	100	B5	Diesel	8.322637097	R24	NA
27844	0	0.05	5	9	(10,Inf]	(21,25]	100	B14	Diesel	8.322637097	R24	NA
27845	0	0.2	5	9	(1,4]	(21,25]	90	B10	Diesel	8.322637097	R24	NA
27847	0	1	2	6	(1,4]	(25,35]	95	B3	Regular	3.931825633	R24	NA
27850	0	1	2	6	(4,10]	(45,55]	50	B1	Diesel	4.158883083	R24	NA
27852	0	0.57	3	7	(10,Inf]	(25,35]	72	B1	Regular	5.225746674	R24	NA
27853	0	1	3	9	(10,Inf]	(35,45]	50	B1	Regular	6.003887067	R24	NA
27855	0	1	1	4	(4,10]	(55,70]	51	B2	Regular	3.401197382	R24	NA
27857	0	0.36	2	7	(10,Inf]	(45,55]	50	B1	Regular	4.262679877	R24	NA
27858	0	0.58	2	7	(10,Inf]	(45,55]	50	B1	Diesel	4.262679877	R24	NA
27859	0	0.76	2	5	(4,10]	(25,35]	90	B2	Diesel	3.951243719	R21	NA
27860	0	0.23	2	5	(4,10]	(25,35]	85	B2	Diesel	3.951243719	R21	NA
27862	0	0.2	3	6	(4,10]	(21,25]	118	B3	Diesel	5.225746674	R24	NA
27863	0	1	2	7	(10,Inf]	(45,55]	50	B5	Regular	4.158883083	R24	NA
27865	0	1	1	8	(1,4]	(45,55]	50	B2	Diesel	3.401197382	R24	NA
27867	0	0.54	3	4	(10,Inf]	(45,55]	50	B1	Regular	6.003887067	R24	NA
27868	0	0.07	3	4	(10,Inf]	(45,55]	50	B1	Regular	6.003887067	R24	NA
27869	0	0.37	3	4	(10,Inf]	(45,55]	50	B1	Regular	6.003887067	R24	NA
27872	0	1	3	4	(4,10]	(25,35]	50	B1	Diesel	5.225746674	R24	NA
27874	0	0.2	5	9	(10,Inf]	(21,25]	147	B5	Diesel	8.322637097	R24	NA
27875	0	0.36	5	7	(10,Inf]	(21,25]	147	B1	Regular	8.322637097	R24	NA
27876	0	0.54	1	9	(4,10]	(45,55]	50	B4	Regular	3.401197382	R24	NA
27878	0	0.07	3	9	(10,Inf]	(35,45]	59	B2	Regular	5.225746674	R24	NA
27879	0	0.92	3	9	(10,Inf]	(35,45]	56	B2	Regular	5.225746674	R24	NA
27882	0	0.07	3	6	(4,10]	(45,55]	90	B1	Regular	5.225746674	R24	NA
27883	0	0.92	3	6	(4,10]	(45,55]	90	B1	Regular	5.225746674	R24	NA
27885	0	0.01	3	7	(10,Inf]	(25,35]	50	B1	Regular	5.225746674	R24	NA
27886	1	0.06	3	9	(4,10]	(25,35]	50	B12	Regular	5.225746674	R24	1128.12
27887	0	0.56	3	9	(4,10]	(25,35]	50	B12	Regular	5.225746674	R24	NA
27888	0	0.3	3	9	(4,10]	(25,35]	62	B12	Regular	5.225746674	R24	NA
27889	0	0.04	3	8	(10,Inf]	(25,35]	62	B13	Regular	5.225746674	R24	NA
27891	0	1	3	8	(10,Inf]	(45,55]	50	B1	Diesel	5.225746674	R24	NA
27893	0	1	3	5	(1,4]	(25,35]	51	B3	Diesel	5.225746674	R24	NA
27895	0	0.74	1	6	(1,4]	(21,25]	68	B5	Diesel	2.995732274	R24	NA
27896	0	0.25	1	6	(1,4]	(21,25]	68	B5	Diesel	2.995732274	R24	NA
27898	0	0.7	4	6	(10,Inf]	(25,35]	64	B2	Regular	6.272877007	R24	NA
27901	0	1	3	6	(4,10]	(25,35]	72	B1	Diesel	5.225746674	R24	NA
27905	0	0.24	1	9	(1,4]	(45,55]	50	B12	Diesel	1.386294361	R24	NA
27906	0	0.24	1	5	(10,Inf]	(45,55]	50	B2	Diesel	1.386294361	R24	NA
27907	0	0.12	3	7	(10,Inf]	(21,25]	90	B1	Diesel	5.225746674	R24	NA
27908	0	0.87	3	6	(4,10]	(21,25]	85	B1	Diesel	5.225746674	R24	NA
27910	0	0.49	3	5	(10,Inf]	(35,45]	51	B2	Regular	6.003887067	R24	NA
27911	0	0.5	3	5	(10,Inf]	(35,45]	50	B2	Regular	6.003887067	R24	NA
27913	0	0.08	3	7	(4,10]	(25,35]	80	B5	Regular	5.225746674	R24	NA
27914	0	0.91	3	7	(4,10]	(25,35]	76	B5	Regular	5.225746674	R24	NA
27916	0	1	1	6	(1,4]	(55,70]	50	B5	Diesel	2.995732274	R24	NA
27918	0	1	3	7	(4,10]	(55,70]	50	B11	Regular	5.225746674	R24	NA
27920	0	0.11	1	8	(10,Inf]	(21,25]	95	B2	Regular	3.713572067	R24	NA
27921	0	0.00273224	1	8	(10,Inf]	(21,25]	95	B2	Regular	3.713572067	R24	NA
27922	0	0.87	1	8	(10,Inf]	(21,25]	90	B2	Regular	3.713572067	R24	NA
27926	1	0.31	6	4	(1,4]	(25,35]	80	B1	Regular	10.20359214	R11	1128.12
27927	0	1	2	4	(1,4]	(35,45]	50	B1	Regular	3.970291914	R24	NA
27931	0	0.79	1	7	(4,10]	(25,35]	72	B2	Regular	3.713572067	R24	NA
27932	0	0.2	1	9	(10,Inf]	(25,35]	68	B1	Regular	3.713572067	R24	NA
27936	0	0.25	3	5	(1,4]	(25,35]	57	B3	Diesel	6.070737728	R93	NA
27937	0	0.74	3	5	(1,4]	(25,35]	67	B3	Diesel	6.070737728	R93	NA
27939	0	0.51	1	9	(1,4]	(55,70]	50	B12	Regular	2.48490665	R24	NA
27940	0	0.48	1	9	(1,4]	(55,70]	50	B12	Regular	2.48490665	R24	NA
27942	0	1	2	4	(4,10]	(45,55]	50	B1	Diesel	3.931825633	R24	NA
27944	0	0.16	2	8	(10,Inf]	[18,21]	90	B2	Regular	4.158883083	R24	NA
27945	0	0.23	1	6	(10,Inf]	(21,25]	85	B2	Diesel	3.784189634	R24	NA
27946	0	0.27	1	7	(10,Inf]	(21,25]	85	B2	Diesel	3.784189634	R24	NA
27947	0	0.11	1	7	(10,Inf]	(21,25]	85	B2	Diesel	3.784189634	R24	NA
27948	0	0.21	1	6	(10,Inf]	(21,25]	85	B2	Diesel	3.784189634	R24	NA
27949	0	0.31	3	4	(10,Inf]	(25,35]	64	B2	Regular	5.225746674	R24	NA
27950	0	0.35	3	6	(4,10]	(25,35]	64	B6	Diesel	5.225746674	R24	NA
27951	1	1	3	8	(10,Inf]	(25,35]	50	B2	Regular	5.940171253	R52	71.47
27953	0	0.43	3	5	(4,10]	(21,25]	90	B5	Diesel	4.644390899	R21	NA
27954	0	1	1	9	(10,Inf]	(45,55]	58	B12	Regular	3.401197382	R24	NA
27956	0	1	1	5	(10,Inf]	(45,55]	50	B2	Regular	3.401197382	R24	NA
27958	0	1	3	6	(4,10]	(25,35]	50	B1	Diesel	5.225746674	R24	NA
27960	0	1	2	6	(10,Inf]	(35,45]	50	B1	Regular	3.931825633	R24	NA
27962	0	0.53	3	6	(10,Inf]	(35,45]	50	B1	Diesel	6.003887067	R24	NA
27963	0	0.12	3	6	(10,Inf]	(35,45]	50	B1	Diesel	6.003887067	R24	NA
[truncated: 666,898 more rows]
